# Supplementary material for: 2,3-Dichloro-5,8-dimeth­oxy-1,4-naphtho­quinone
Source: Acta Crystallogr Sect E Struct Rep Online. 2012 Jun 13;68(Pt 7):o2018. doi: 10.1107/S1600536812023926 (PMC3393287; doi:10.1107/S1600536812023926)
Supplement: Supplementary file 2 [file e-68-o2018-Isup2.hkl]

# 
# h,k,l, Fc-squared, Fo-squared, sigma(Fo-squared) and status flag 
# 
data_I
_shelx_title '    DDNQ in C2/c' 
_shelx_refln_list_code          4 
_shelx_F_calc_maximum      370.69 
_exptl_crystal_F_000      1168.00 
_reflns_d_resolution_high  0.8082 
 
loop_ 
 _symmetry_equiv_pos_as_xyz 
 'x, y, z' 
 '-x, y, -z+1/2' 
 'x+1/2, y+1/2, z' 
 '-x+1/2, y+1/2, -z+1/2' 
 '-x, -y, -z' 
 'x, -y, z-1/2' 
 '-x+1/2, -y+1/2, -z' 
 'x+1/2, -y+1/2, z-1/2' 
 
_cell_length_a     9.9366 
_cell_length_b    15.6564 
_cell_length_c    14.8505 
_cell_angle_alpha  90.000 
_cell_angle_beta  103.782 
_cell_angle_gamma  90.000 
 
_shelx_F_squared_multiplier     1.000 
 
loop_ 
 _refln_index_h 
 _refln_index_k 
 _refln_index_l 
 _refln_F_squared_calc 
 _refln_F_squared_meas 
 _refln_F_squared_sigma 
 _refln_observed_status 
   2   0   0      289.32      246.73      4.63 o 
   4   0   0    17116.35    16827.12    406.46 o 
   6   0   0      824.50      810.09     39.46 o 
   8   0   0     6069.39     6199.72     92.08 o 
  10   0   0       21.53       29.60      6.37 o 
   1   1   0    31936.15    33090.56    242.80 o 
   3   1   0      398.67      387.78      5.58 o 
   5   1   0      316.31      350.08      7.14 o 
   7   1   0     1277.43     1194.14     26.03 o 
   9   1   0     4070.96     3993.95     52.31 o 
  11   1   0      298.00      302.57      9.02 o 
   0   2   0     5417.40     5658.25    112.26 o 
   2   2   0    27157.25    24781.83    180.36 o 
   4   2   0     4592.02     4615.56     96.28 o 
   6   2   0        4.20       16.73      7.20 o 
   8   2   0      439.94      513.21     15.20 o 
  10   2   0      105.92      105.22      8.94 o 
   1   3   0    12758.86    12726.00     91.99 o 
   3   3   0     3344.33     3308.28     52.73 o 
   5   3   0     1757.67     2130.97     39.39 o 
   7   3   0     1118.76     1128.62     21.10 o 
   9   3   0     3289.20     3343.42     56.81 o 
  11   3   0      332.57      354.42      9.42 o 
   0   4   0       68.54       80.88      3.28 o 
   2   4   0    40991.66    39479.16    192.14 o 
   4   4   0    15861.57    17612.79     72.52 o 
   6   4   0     4509.79     4260.84     39.16 o 
   8   4   0     1263.92     1253.67     18.28 o 
  10   4   0       46.36       54.50      3.96 o 
   1   5   0      276.97      276.26      7.50 o 
   3   5   0      401.10      368.32      7.37 o 
   5   5   0      277.27      410.64     11.38 o 
   7   5   0      865.48      842.97     16.49 o 
   9   5   0     1557.12     1592.23     26.00 o 
  11   5   0     1543.65     1604.52     18.65 o 
   0   6   0      535.57      506.75      8.73 o 
   2   6   0     3119.95     3331.80     25.77 o 
   4   6   0     6109.69     6602.58     58.90 o 
   6   6   0        2.66       13.71      4.24 o 
   8   6   0      216.05      204.86      8.39 o 
  10   6   0      236.77      234.70      8.93 o 
   1   7   0     5338.14     5662.15     39.65 o 
   3   7   0      502.37      466.37      9.92 o 
   5   7   0     1636.17     1631.25     21.07 o 
   7   7   0       84.27       84.99      6.30 o 
   9   7   0       70.99       83.13      6.03 o 
  11   7   0      312.79      375.17     14.21 o 
   0   8   0     8495.59     8230.94     53.66 o 
   2   8   0     2891.02     3102.82     34.19 o 
   4   8   0    10544.00    10669.48     89.54 o 
   6   8   0       97.44      113.97      6.37 o 
   8   8   0     1201.89     1150.43     17.20 o 
  10   8   0      388.97      398.69     10.25 o 
   1   9   0      670.00      689.97     17.58 o 
   3   9   0     9755.39    10328.46     87.00 o 
   5   9   0     1824.41     1780.44     32.61 o 
   7   9   0     2296.38     2232.12     54.47 o 
   9   9   0      871.10      907.13     22.06 o 
   0  10   0        1.60        6.13      3.15 o 
   2  10   0      193.62      187.62      7.44 o 
   4  10   0    12259.41    12545.34     69.76 o 
   6  10   0      781.97      734.64     21.11 o 
   8  10   0        5.99       11.61      4.01 o 
  10  10   0        0.19        1.82      1.31 o 
   1  11   0     2344.58     2255.44     36.31 o 
   3  11   0     2861.14     2932.07     53.44 o 
   5  11   0    14056.29    14258.69    289.83 o 
   7  11   0      134.14      140.86      9.39 o 
   9  11   0       47.19       42.16      4.34 o 
   0  12   0     4659.60     4742.22     77.48 o 
   2  12   0     3083.90     3128.71     31.78 o 
   4  12   0     8515.98     8378.64     72.35 o 
   6  12   0     4648.42     4536.56     73.44 o 
   8  12   0       30.90       52.04     20.13 o 
   1  13   0     3929.21     3642.96     35.76 o 
   3  13   0     1654.12     1671.84     24.05 o 
   5  13   0     1937.95     1926.69     22.17 o 
   7  13   0       97.43       98.42      9.58 o 
   0  14   0     1795.92     1284.70     30.55 o 
   2  14   0      145.89      116.06      7.58 o 
   4  14   0      373.79      363.72     15.39 o 
   6  14   0      227.02      251.37      7.93 o 
   8  14   0       12.25       23.80      3.75 o 
   1  15   0      162.13      274.09     11.55 o 
   3  15   0     1479.66     1415.94     21.98 o 
   5  15   0      260.63      273.42      9.77 o 
   7  15   0      316.14      337.71     26.20 o 
   0  16   0     5332.54     4716.65     63.83 o 
   2  16   0     3526.89     3361.41     38.60 o 
   4  16   0      719.26      742.02     15.91 o 
   6  16   0        4.94        6.30      1.62 o 
   1  17   0     1723.81     1611.55     24.83 o 
   3  17   0     3603.75     3639.52     42.26 o 
   5  17   0      596.80      634.15     49.07 o 
   0  18   0      574.60      593.24     15.85 o 
   2  18   0       29.32       16.95      3.15 o 
   4  18   0     2148.26     2557.10     39.23 o 
   1  19   0     2787.11     2973.33     42.21 o 
 -11   1   1      583.73      579.25     12.80 o 
  -9   1   1     7487.02     7183.53    108.61 o 
  -7   1   1     1015.54     1005.55     24.56 o 
  -5   1   1    15033.24    14634.34    231.76 o 
  -3   1   1      327.17      315.16      4.61 o 
  -1   1   1     5485.88     5773.35     48.34 o 
   1   1   1      246.70      290.03      4.89 o 
   3   1   1    12685.76    12241.20    185.96 o 
   5   1   1       19.92       26.81      2.11 o 
   7   1   1      284.86      289.67      8.20 o 
   9   1   1     5839.16     5489.61     61.16 o 
  11   1   1      728.45      769.03     13.78 o 
 -10   2   1      152.00      157.53      8.04 o 
  -8   2   1     5601.29     5643.46    148.84 o 
  -6   2   1      727.17      674.73     13.53 o 
  -4   2   1     5330.45     5302.25     75.21 o 
  -2   2   1      137.27      170.97      2.73 o 
   0   2   1      637.55      596.82      9.64 o 
   2   2   1      312.57      293.49      6.93 o 
   4   2   1    13533.65    14674.62    274.68 o 
   6   2   1     3531.67     3507.00     95.63 o 
   8   2   1    10102.80     9839.79     82.69 o 
  10   2   1     1951.43     1906.31     26.53 o 
 -11   3   1      233.51      225.82      7.77 o 
  -9   3   1       12.47       10.77      2.30 o 
  -7   3   1     7670.24     7337.08     67.70 o 
  -5   3   1     1699.08     1823.44     23.44 o 
  -3   3   1    16343.47    16021.40    277.22 o 
  -1   3   1     3695.26     3358.34     32.94 o 
   1   3   1     1697.46     1789.62     48.15 o 
   3   3   1     2350.67     2681.28     39.30 o 
   5   3   1     7476.52     8296.16    234.27 o 
   7   3   1     2611.64     2607.25     38.27 o 
   9   3   1       46.53       45.18      3.99 o 
  11   3   1      886.32      890.52     14.27 o 
 -10   4   1      255.32      273.28      8.69 o 
  -8   4   1      181.80      167.36      6.68 o 
  -6   4   1     1627.15     1626.36     20.74 o 
  -4   4   1     1382.97     1531.49     14.49 o 
  -2   4   1     3162.49     3134.73     21.44 o 
   0   4   1     1724.21     1686.51     17.59 o 
   2   4   1      105.32      147.46      4.96 o 
   4   4   1    17725.36    20380.01    336.66 o 
   6   4   1     1223.27     1164.11     27.72 o 
   8   4   1      144.14      150.73      6.46 o 
  10   4   1      382.25      406.17     11.85 o 
 -11   5   1        3.52        7.32      1.53 o 
  -9   5   1        0.93        4.11      1.79 o 
  -7   5   1     2944.99     2983.01     84.18 o 
  -5   5   1     1775.53     2216.17     26.69 o 
  -3   5   1    17550.45    17914.89    116.29 o 
  -1   5   1      807.29      892.28     11.30 o 
   1   5   1    22770.80    23215.85    330.80 o 
   3   5   1       13.23       21.65      2.70 o 
   5   5   1       96.10       93.81      4.79 o 
   7   5   1      148.67      124.92      5.70 o 
   9   5   1     1273.30     1240.83     30.49 o 
  11   5   1      735.68      746.21     14.84 o 
 -10   6   1     1116.36     1130.52     30.17 o 
  -8   6   1       99.63       83.98      5.47 o 
  -6   6   1     3430.79     3232.91     35.65 o 
  -4   6   1       41.11       37.83      2.55 o 
  -2   6   1     4412.13     4574.94     31.06 o 
   0   6   1     6956.97     7530.83     86.20 o 
   2   6   1      380.77      400.03      6.80 o 
   4   6   1      161.02      179.08      6.37 o 
   6   6   1     1519.80     1419.27     31.68 o 
   8   6   1       94.29      135.12      6.05 o 
  10   6   1     3714.83     3540.97     49.35 o 
 -11   7   1       27.65       35.56      2.65 o 
  -9   7   1     2047.82     1876.76     52.76 o 
  -7   7   1      283.73      301.04     11.64 o 
  -5   7   1    10972.15    10794.42    199.69 o 
  -3   7   1       13.41       12.57      1.79 o 
  -1   7   1    50429.87    55574.76    293.47 o 
   1   7   1       59.37       26.71      1.74 o 
   3   7   1      403.81      409.52      8.57 o 
   5   7   1     4271.50     4310.07     39.18 o 
   7   7   1      697.81      662.89     14.87 o 
   9   7   1      255.09      189.73      8.79 o 
 -10   8   1       21.87       25.26      2.92 o 
  -8   8   1     2142.88     1986.84     30.52 o 
  -6   8   1       95.23      118.39     10.12 o 
  -4   8   1     2402.57     2265.80     33.95 o 
  -2   8   1     5599.96     6057.70     82.24 o 
   0   8   1    16859.88    19142.49    154.58 o 
   2   8   1     1071.46     1150.55     25.34 o 
   4   8   1       39.04       41.65      3.74 o 
   6   8   1       32.17       36.64      4.01 o 
   8   8   1      117.61       86.56      5.23 o 
  10   8   1      182.28      207.75      6.96 o 
  -9   9   1       40.59       36.79      3.85 o 
  -7   9   1       69.48       59.67      4.07 o 
  -5   9   1     8835.25     8764.98    199.26 o 
  -3   9   1      684.73      763.33     12.25 o 
  -1   9   1     6235.80     6421.33     99.80 o 
   1   9   1        1.81       24.42      7.31 o 
   3   9   1      543.92      531.69     24.12 o 
   5   9   1      415.98      441.11     18.47 o 
   7   9   1      406.44      410.53     14.84 o 
   9   9   1     1057.13      986.65     22.26 o 
 -10  10   1      268.34      277.68      7.49 o 
  -8  10   1     1973.13     1949.39     38.97 o 
  -6  10   1     3834.12     3649.32     40.17 o 
  -4  10   1    12827.20    12909.41    224.74 o 
  -2  10   1     1352.99     1500.32     27.14 o 
   0  10   1     3907.21     3932.86    113.01 o 
   2  10   1     1692.68     1717.02     92.85 o 
   4  10   1        1.83        8.56      1.73 o 
   6  10   1      314.86      328.54     10.39 o 
   8  10   1     4610.86     4633.90     99.57 o 
  10  10   1      751.93      818.86     20.79 o 
  -9  11   1        1.88        1.38      1.63 o 
  -7  11   1      257.13      270.41     10.47 o 
  -5  11   1     3284.65     3175.01     37.05 o 
  -3  11   1     6196.54     6429.38     73.03 o 
  -1  11   1      312.45      281.17     10.34 o 
   1  11   1     3893.68     3795.39     43.76 o 
   3  11   1    16414.59    16132.48    229.28 o 
   5  11   1      849.97      847.53     15.70 o 
   7  11   1      199.95      194.66      7.44 o 
   9  11   1       47.53       46.46      4.27 o 
  -8  12   1        4.24        7.66      2.45 o 
  -6  12   1     1190.57     1192.04     17.63 o 
  -4  12   1      700.01      690.67     13.63 o 
  -2  12   1     4912.34     4675.78     38.93 o 
   0  12   1     2231.26     2170.28     26.59 o 
   2  12   1       32.53       35.05      4.14 o 
   4  12   1     5353.65     5428.33    111.34 o 
   6  12   1      226.97      247.52      6.50 o 
   8  12   1      136.66      165.76      8.65 o 
  -7  13   1      154.33      151.49      9.59 o 
  -5  13   1       32.28       36.80      3.50 o 
  -3  13   1      953.50      945.53     18.02 o 
  -1  13   1      139.88      174.55      6.84 o 
   1  13   1       10.17       12.59      2.63 o 
   3  13   1      379.23      354.62     13.25 o 
   5  13   1       65.32       72.06      5.42 o 
   7  13   1      431.72      458.84     11.68 o 
  -8  14   1        4.89        6.73      1.68 o 
  -6  14   1     3393.01     3406.43     34.88 o 
  -4  14   1       90.52       94.09      6.43 o 
  -2  14   1     3168.18     3164.29     33.20 o 
   0  14   1     2146.55     1868.47     39.99 o 
   2  14   1        3.09        9.98      2.43 o 
   4  14   1      403.86      410.35     11.62 o 
   6  14   1     3553.48     3708.95     38.07 o 
  -7  15   1      899.77      987.61     28.12 o 
  -5  15   1      620.20      635.74     12.78 o 
  -3  15   1      110.00      110.16      7.11 o 
  -1  15   1     1449.39     1315.24     25.31 o 
   1  15   1     1016.54      974.32     20.42 o 
   3  15   1     1663.96     1643.33     33.73 o 
   5  15   1      510.70      527.02     11.29 o 
  -6  16   1      296.38      306.34      9.79 o 
  -4  16   1     3487.23     3484.34     35.05 o 
  -2  16   1     2111.01     1879.04     28.46 o 
   0  16   1      647.34      626.96     16.79 o 
   2  16   1      947.12      935.88     20.42 o 
   4  16   1      303.06      327.23     10.22 o 
   6  16   1       18.13       27.20      4.01 o 
  -5  17   1      118.24      120.79      4.76 o 
  -3  17   1      165.38      166.27      7.32 o 
  -1  17   1      109.28      113.10      6.60 o 
   1  17   1      501.12      487.01     13.66 o 
   3  17   1       37.26       38.75      4.43 o 
   5  17   1      457.60      500.35     46.07 o 
  -4  18   1     4207.80     4574.89     52.81 o 
  -2  18   1      552.72      522.22     14.41 o 
   0  18   1     1135.75     1196.93     15.28 o 
   2  18   1      461.70      476.69     13.76 o 
   4  18   1      482.91      654.52     19.40 o 
  -1  19   1     2116.74     2289.79     36.75 o 
   1  19   1      424.93      452.03     37.10 o 
 -12   0   2      983.95     1080.07     53.83 o 
 -10   0   2      458.75      500.53     15.84 o 
  -8   0   2       38.33       51.93      8.64 o 
  -6   0   2     8918.31     8340.05     89.54 o 
  -4   0   2     4151.46     3976.32     56.89 o 
  -2   0   2       55.09       76.78      4.37 o 
   0   0   2       34.22       46.66      2.25 o 
   2   0   2      361.50      319.60      8.61 o 
   4   0   2    24415.29    24132.22    215.63 o 
   6   0   2     1067.12     1279.67     59.52 o 
   8   0   2      112.06       97.94      8.74 o 
  10   0   2      689.92      723.24     28.17 o 
 -11   1   2     3386.18     3476.06     39.05 o 
  -9   1   2     2051.80     1984.53     49.57 o 
  -7   1   2      855.96      860.00     22.18 o 
  -5   1   2     1393.43     1385.52     23.25 o 
  -3   1   2     1276.97     1262.17     11.91 o 
  -1   1   2      125.86      134.30      4.14 o 
   1   1   2     2718.56     2572.29     44.73 o 
   3   1   2      601.28      611.65      7.92 o 
   5   1   2      177.00      189.27      6.74 o 
   7   1   2     2565.20     2726.15     61.79 o 
   9   1   2     3569.39     3309.43     47.23 o 
  11   1   2     1111.58     1129.36     15.65 o 
 -12   2   2       58.86       59.19      3.98 o 
 -10   2   2     1008.86     1062.36     17.74 o 
  -8   2   2     1828.59     1870.17     52.56 o 
  -6   2   2     5364.54     5243.60    111.63 o 
  -4   2   2    14050.86    14243.49    249.47 o 
  -2   2   2     7946.17     7378.14     25.50 o 
   0   2   2     1536.14     1553.18      9.81 o 
   2   2   2    18978.61    17929.69    258.50 o 
   4   2   2     7614.05     7666.61    139.69 o 
   6   2   2     4284.02     4280.33     64.80 o 
   8   2   2     1908.20     1913.02     33.45 o 
  10   2   2       15.03       15.97      2.78 o 
 -11   3   2      194.62      205.34      6.38 o 
  -9   3   2     1110.94     1147.03     38.57 o 
  -7   3   2     1244.03     1202.81     21.79 o 
  -5   3   2    11024.30    10461.00     91.57 o 
  -3   3   2    12089.40    12271.91    135.29 o 
  -1   3   2       83.08       85.77      3.68 o 
   1   3   2    12580.35    12275.15    366.22 o 
   3   3   2    10706.91    10963.10    110.56 o 
   5   3   2     1634.52     1737.01     34.00 o 
   7   3   2      551.37      580.54     13.78 o 
   9   3   2      152.01      143.78      6.85 o 
  11   3   2     1110.20     1197.48     15.45 o 
 -10   4   2        2.73        7.61      2.87 o 
  -8   4   2      828.22      803.99     29.57 o 
  -6   4   2     2451.34     2603.05     28.91 o 
  -4   4   2     6078.33     5751.46     36.67 o 
  -2   4   2     1055.14     1008.20     10.39 o 
   0   4   2     3722.68     3714.40     39.52 o 
   2   4   2    10439.07    10220.74    142.00 o 
   4   4   2      822.84     1029.56     16.76 o 
   6   4   2     4258.75     4143.61     74.70 o 
   8   4   2      465.95      444.22     14.49 o 
  10   4   2     3666.17     3596.56     34.28 o 
 -11   5   2      574.45      624.86     15.88 o 
  -9   5   2      810.07      798.15     19.23 o 
  -7   5   2     6524.99     6294.51     83.67 o 
  -5   5   2      135.76       95.77      4.22 o 
  -3   5   2     6307.97     6397.95     51.06 o 
  -1   5   2      158.93      184.27      4.18 o 
   1   5   2     2253.34     2252.01     25.67 o 
   3   5   2      226.48      238.95     10.40 o 
   5   5   2     4796.25     5053.26     35.29 o 
   7   5   2      374.69      372.82      9.90 o 
   9   5   2      768.46      856.90     23.56 o 
  11   5   2      101.88      100.25      7.24 o 
 -10   6   2     1387.91     1297.17     45.59 o 
  -8   6   2     3095.18     2970.28     40.75 o 
  -6   6   2      196.67      164.34      6.99 o 
  -4   6   2        1.68        9.62      1.50 o 
  -2   6   2    14370.37    15794.58     50.79 o 
   0   6   2    10986.00    12720.52    166.08 o 
   2   6   2      585.37      559.74      7.10 o 
   4   6   2      111.19       55.82      5.66 o 
   6   6   2     3664.27     3734.40     51.04 o 
   8   6   2     2692.72     2380.60     35.90 o 
  10   6   2      577.46      538.41     10.38 o 
 -11   7   2     1920.47     1936.86     19.20 o 
  -9   7   2      474.53      471.54     14.12 o 
  -7   7   2     5503.61     5413.86     62.02 o 
  -5   7   2       30.63       31.11      2.66 o 
  -3   7   2     2004.30     2047.22     26.33 o 
  -1   7   2        0.83        4.72      1.40 o 
   1   7   2      650.58      768.56     16.75 o 
   3   7   2        8.04       21.87      2.62 o 
   5   7   2     6761.60     7063.12    157.07 o 
   7   7   2      567.97      598.61     12.30 o 
   9   7   2     3170.20     3028.09     40.11 o 
 -10   8   2     2890.82     2916.87     54.83 o 
  -8   8   2       37.37       28.10      3.32 o 
  -6   8   2     5053.26     4901.87    121.53 o 
  -4   8   2      100.52      114.73      4.88 o 
  -2   8   2      177.38      291.54      7.67 o 
   0   8   2      671.40      895.60     15.27 o 
   2   8   2     1495.91     1648.55     34.29 o 
   4   8   2     9126.23     9296.26    144.84 o 
   6   8   2      230.97      296.27      9.69 o 
   8   8   2     8346.56     8102.65    316.50 o 
  10   8   2       18.09       18.94      2.75 o 
  -9   9   2     8526.73     8200.90     93.66 o 
  -7   9   2       43.12       55.37      4.78 o 
  -5   9   2     5259.93     5400.83     78.88 o 
  -3   9   2      212.34      211.77      8.54 o 
  -1   9   2      490.69      501.54     10.23 o 
   1   9   2        1.43       27.09      6.16 o 
   3   9   2     1667.56     1688.64     31.42 o 
   5   9   2       87.09       86.37      8.20 o 
   7   9   2    11367.97    10492.70    189.78 o 
   9   9   2       26.02       18.22      3.14 o 
 -10  10   2      146.67      165.65      5.00 o 
  -8  10   2      681.11      651.81     16.12 o 
  -6  10   2     5319.25     5145.04     48.12 o 
  -4  10   2      200.24      194.45      7.56 o 
  -2  10   2      393.29      478.60     15.91 o 
   0  10   2      493.56      575.26     11.93 o 
   2  10   2      164.27      128.07      5.93 o 
   4  10   2     7398.33     7716.06     73.68 o 
   6  10   2     1005.17      966.66     17.89 o 
   8  10   2       92.33      116.92      6.26 o 
  -9  11   2     2558.32     2678.07     33.05 o 
  -7  11   2       16.55       27.81      3.51 o 
  -5  11   2     2765.22     2706.87     30.44 o 
  -3  11   2      241.41      230.33     11.67 o 
  -1  11   2       84.02       86.12      4.94 o 
   1  11   2        1.69        6.36      1.69 o 
   3  11   2     2616.20     2747.36     59.10 o 
   5  11   2       19.35       26.29      2.70 o 
   7  11   2     3028.78     2992.10     53.98 o 
   9  11   2      957.16     1041.26     34.71 o 
  -8  12   2       97.22       92.13      7.07 o 
  -6  12   2       32.45       30.95      3.92 o 
  -4  12   2       55.55       70.39      4.41 o 
  -2  12   2     2608.17     2682.79     29.55 o 
   0  12   2     3382.07     3520.85     54.57 o 
   2  12   2       16.00       17.03      3.67 o 
   4  12   2      165.57      170.05      6.85 o 
   6  12   2      959.80      960.03     12.70 o 
   8  12   2       69.20       64.11      3.93 o 
  -9  13   2       10.67       17.25      2.28 o 
  -7  13   2     1824.93     1801.82     25.49 o 
  -5  13   2     1725.25     1720.29     34.20 o 
  -3  13   2     1303.94     1302.28     27.85 o 
  -1  13   2       19.78       27.38      2.82 o 
   1  13   2       86.47      102.05      6.13 o 
   3  13   2     1117.73     1130.82     23.24 o 
   5  13   2     1312.35     1306.41     18.65 o 
   7  13   2      225.94      248.09      6.98 o 
  -8  14   2       21.17       23.82      2.91 o 
  -6  14   2       80.90       91.42      5.88 o 
  -4  14   2     1221.49     1247.49     20.07 o 
  -2  14   2      770.93      704.02     15.70 o 
   0  14   2     1061.37     1015.55     17.28 o 
   2  14   2     1481.68     1467.40     28.02 o 
   4  14   2      103.23      115.39      5.98 o 
   6  14   2        7.20       12.22      1.91 o 
  -7  15   2     1648.99     1687.38     23.46 o 
  -5  15   2      881.03      885.41     15.34 o 
  -3  15   2      214.49      221.40      8.38 o 
  -1  15   2       84.52       85.97      4.88 o 
   1  15   2        7.28       12.07      2.39 o 
   3  15   2      646.40      632.03     22.02 o 
   5  15   2     1723.80     1623.12     22.88 o 
  -6  16   2      716.31      785.56     13.38 o 
  -4  16   2      587.99      623.75     14.90 o 
  -2  16   2      151.93      180.58      7.37 o 
   0  16   2      374.48      410.08     11.32 o 
   2  16   2     1082.52     1064.20     21.52 o 
   4  16   2     1855.46     1869.72     42.75 o 
  -5  17   2      985.74     1049.52     18.42 o 
  -3  17   2      161.56      155.25      7.09 o 
  -1  17   2      189.80      192.59      8.42 o 
   1  17   2      293.83      297.61     10.60 o 
   3  17   2      263.11      290.87      9.29 o 
  -4  18   2      481.01      480.54     67.46 o 
  -2  18   2      952.20      956.52     19.16 o 
   0  18   2      702.58      730.73     14.10 o 
   2  18   2     1004.31     1132.51     16.93 o 
  -1  19   2       23.23       23.23      3.91 o 
   1  19   2       50.27       66.65      4.52 o 
 -11   1   3     2273.09     2410.46     39.61 o 
  -9   1   3     1192.92     1206.43     27.48 o 
  -7   1   3      181.37      193.06      8.55 o 
  -5   1   3     2557.93     2475.83     38.54 o 
  -3   1   3     1588.58     1604.38     12.98 o 
  -1   1   3     3469.46     3121.67     20.23 o 
   1   1   3     1926.13     1771.14      9.53 o 
   3   1   3    22419.31    21836.79    341.93 o 
   5   1   3      672.58      679.45     20.59 o 
   7   1   3    15438.19    15078.16    107.35 o 
   9   1   3      814.79      781.59     18.55 o 
  11   1   3       26.34       32.69      2.60 o 
 -12   2   3      935.74      976.76     16.07 o 
 -10   2   3     6159.45     6228.47     50.61 o 
  -8   2   3     2729.29     2862.05     42.70 o 
  -6   2   3     9761.49     9900.33    215.11 o 
  -4   2   3     1626.16     1701.64     33.58 o 
  -2   2   3     9134.92     8666.33     55.30 o 
   0   2   3     2148.07     2025.10     11.59 o 
   2   2   3      452.26      541.23     20.60 o 
   4   2   3      177.06      243.61      8.13 o 
   6   2   3     4688.86     4718.22     37.32 o 
   8   2   3      833.18      782.95     16.37 o 
  10   2   3      646.15      630.14     18.85 o 
 -11   3   3       51.11       62.45      4.42 o 
  -9   3   3      960.09      882.91     20.25 o 
  -7   3   3     1964.14     2123.76     21.68 o 
  -5   3   3     1121.71     1306.63     14.87 o 
  -3   3   3     1593.44     1618.60     21.51 o 
  -1   3   3     5893.32     5417.61     27.99 o 
   1   3   3    14027.51    13411.72     91.80 o 
   3   3   3     1685.63     1799.99     65.40 o 
   5   3   3    17623.52    17714.78    182.59 o 
   7   3   3        5.01        1.66      2.40 o 
   9   3   3     1987.85     1904.51     28.58 o 
  11   3   3        0.04        3.36      1.42 o 
 -10   4   3      104.67      107.30      6.60 o 
  -8   4   3     1145.32     1203.34     25.81 o 
  -6   4   3     7623.59     7821.01     63.66 o 
  -4   4   3      431.56      471.22      8.54 o 
  -2   4   3     1314.14     1298.55     11.74 o 
   0   4   3     1336.91     1369.98     13.64 o 
   2   4   3     3851.57     4197.08     44.42 o 
   4   4   3     3783.57     4080.47     35.66 o 
   6   4   3      129.98      115.46      6.08 o 
   8   4   3      574.07      561.47     13.63 o 
  10   4   3       39.09       42.13      3.76 o 
 -11   5   3     1679.37     1753.65     27.05 o 
  -9   5   3       30.69       32.78      3.44 o 
  -7   5   3      219.66      242.12     10.60 o 
  -5   5   3      133.40      141.84      5.23 o 
  -3   5   3     9971.05    10177.72     93.84 o 
  -1   5   3     2185.09     2363.96     39.74 o 
   1   5   3    28361.33    30093.70    466.41 o 
   3   5   3     4195.58     5090.92     88.15 o 
   5   5   3     6405.46     6136.81     62.52 o 
   7   5   3       12.89       10.62      2.19 o 
   9   5   3      159.57      161.40      8.15 o 
 -10   6   3      149.20      168.67     10.75 o 
  -8   6   3     1661.14     1540.16     45.97 o 
  -6   6   3      544.55      563.38     11.28 o 
  -4   6   3      255.93      272.79      7.03 o 
  -2   6   3     4391.26     4830.71     50.66 o 
   0   6   3       69.26       76.91      3.23 o 
   2   6   3     2643.87     2677.96     77.53 o 
   4   6   3     1596.31     1544.82     38.56 o 
   6   6   3      628.70      740.34     13.44 o 
   8   6   3      988.17     1083.43     25.13 o 
  10   6   3      477.21      499.60      9.38 o 
 -11   7   3      712.17      654.92     22.04 o 
  -9   7   3       42.04       46.63      3.95 o 
  -7   7   3     1630.30     1546.70     27.09 o 
  -5   7   3       54.97       46.95      3.27 o 
  -3   7   3      267.31      194.72      5.91 o 
  -1   7   3    40999.21    43372.84    429.76 o 
   1   7   3      646.18      607.63     10.18 o 
   3   7   3    17794.40    17646.73    113.83 o 
   5   7   3       28.06       29.03      3.62 o 
   7   7   3     6764.65     6263.54     62.61 o 
   9   7   3        9.99       13.73      2.44 o 
 -10   8   3       53.67       52.17      4.17 o 
  -8   8   3       29.57       33.46      3.17 o 
  -6   8   3      230.47      226.46      8.78 o 
  -4   8   3      320.29      320.10      8.35 o 
  -2   8   3     9044.24    10125.63    126.11 o 
   0   8   3     6669.52     7060.31     51.24 o 
   2   8   3     2915.63     2957.01     74.22 o 
   4   8   3       11.30       22.69      3.24 o 
   6   8   3     3550.15     3202.06     56.06 o 
   8   8   3       22.03       21.70      3.17 o 
  10   8   3      332.43      368.55     10.17 o 
  -9   9   3      809.62      827.89     17.65 o 
  -7   9   3      343.80      332.57     10.83 o 
  -5   9   3      235.20      238.28      7.48 o 
  -3   9   3       69.56       77.87      4.05 o 
  -1   9   3     5479.19     5466.51     80.16 o 
   1   9   3      237.93      319.60     11.22 o 
   3   9   3    13559.61    13093.18    368.22 o 
   5   9   3       40.36       44.40      7.91 o 
   7   9   3       12.61       31.28      4.08 o 
   9   9   3        7.44        7.55      2.14 o 
 -10  10   3     3604.66     3775.96     24.50 o 
  -8  10   3      230.96      243.20      9.95 o 
  -6  10   3      576.66      537.30     13.62 o 
  -4  10   3     1518.39     1562.36     39.69 o 
  -2  10   3      313.12      316.23      8.98 o 
   0  10   3     2567.55     2599.75     27.87 o 
   2  10   3     7591.34     7362.94     69.86 o 
   4  10   3    10178.21    10115.18     96.57 o 
   6  10   3     1672.68     1658.58     27.41 o 
   8  10   3        0.54        2.68      1.57 o 
  -9  11   3       25.25       23.40      2.36 o 
  -7  11   3     1580.97     1581.83     31.45 o 
  -5  11   3    10772.67    10558.67     88.12 o 
  -3  11   3     1462.36     1353.09     29.36 o 
  -1  11   3      551.86      521.07     12.06 o 
   1  11   3     8200.96     8274.16     56.46 o 
   3  11   3     6195.58     6156.89     62.85 o 
   5  11   3     1041.69     1031.78     18.70 o 
   7  11   3      283.31      287.71      8.82 o 
   9  11   3      655.43      686.11     19.40 o 
  -8  12   3      624.51      627.52     18.02 o 
  -6  12   3     4326.22     4244.50     43.84 o 
  -4  12   3      748.50      714.27     22.27 o 
  -2  12   3     1460.81     1502.23     19.53 o 
   0  12   3     3106.87     2978.77     41.78 o 
   2  12   3      843.81      806.94     17.54 o 
   4  12   3     1082.86     1004.63     18.69 o 
   6  12   3      183.91      200.27      6.88 o 
   8  12   3     2452.08     2568.34     88.16 o 
  -9  13   3      181.82      197.73      9.76 o 
  -7  13   3      107.27      112.24     11.04 o 
  -5  13   3      178.82      168.06     11.90 o 
  -3  13   3       60.68       53.65      3.86 o 
  -1  13   3       37.04       51.54      3.91 o 
   1  13   3     1190.48     1181.17     19.21 o 
   3  13   3        6.45        6.55      1.88 o 
   5  13   3      231.89      227.57      8.46 o 
   7  13   3      879.65      924.71     14.12 o 
  -8  14   3     3467.90     3681.23     34.09 o 
  -6  14   3      322.79      315.54     10.78 o 
  -4  14   3      638.91      618.42     14.07 o 
  -2  14   3     3094.36     2795.94     35.18 o 
   0  14   3      874.45      904.07     17.16 o 
   2  14   3      966.93      923.83     16.14 o 
   4  14   3     2423.88     2283.60     56.37 o 
   6  14   3      193.56      206.25      7.45 o 
  -7  15   3      132.43      153.99      5.82 o 
  -5  15   3      885.88      902.32     21.82 o 
  -3  15   3      498.88      516.27     12.58 o 
  -1  15   3     1367.78     1246.05     20.71 o 
   1  15   3      171.89      181.17      8.08 o 
   3  15   3     1217.44     1218.37     53.81 o 
   5  15   3     1746.23     1791.64     19.64 o 
  -6  16   3     1027.11     1100.02     13.36 o 
  -4  16   3      884.20     1004.02     20.64 o 
  -2  16   3       35.92       41.95      3.65 o 
   0  16   3     2313.03     2120.43     35.26 o 
   2  16   3     2314.52     2213.29     42.99 o 
   4  16   3      625.70      652.03     11.81 o 
  -5  17   3      154.43      160.50      6.05 o 
  -3  17   3      559.28      566.31     13.29 o 
  -1  17   3       45.92       44.63      3.96 o 
   1  17   3      200.54      200.54      7.98 o 
   3  17   3      190.21      206.51      8.02 o 
  -4  18   3      457.52      433.06     35.46 o 
  -2  18   3      152.96      153.08      7.58 o 
   0  18   3     1007.09     1041.34     25.00 o 
   2  18   3     3123.18     3431.66     28.35 o 
  -1  19   3     1353.94     1182.51     24.55 o 
 -12   0   4       44.74       41.74      5.12 o 
 -10   0   4     1699.08     1889.86     36.99 o 
  -8   0   4      261.95      309.85     14.33 o 
  -6   0   4     2353.74     2318.00     37.49 o 
  -4   0   4      738.65      756.30     16.59 o 
   0   0   4     2366.16     2078.32     11.84 o 
   2   0   4    31522.88    32838.18    888.14 o 
   4   0   4      604.55      522.66     19.53 o 
   6   0   4    14211.81    13466.84    138.91 o 
   8   0   4        8.99       12.19      2.71 o 
  10   0   4        2.20        3.49      3.17 o 
 -11   1   4     1660.39     1776.33     20.55 o 
  -9   1   4     1897.90     1957.08     29.58 o 
  -7   1   4      697.51      667.85     20.43 o 
  -5   1   4      307.62      293.92      6.19 o 
  -3   1   4     8550.45     9604.07     48.53 o 
  -1   1   4    37982.62    38060.20    103.45 o 
   1   1   4     2819.96     2845.86     12.93 o 
   3   1   4        1.67       11.79      1.52 o 
   5   1   4      156.54      114.58      7.88 o 
   7   1   4     9095.32     8660.25     64.70 o 
   9   1   4      580.96      532.46     14.23 o 
  11   1   4     2450.46     2566.98     34.87 o 
 -12   2   4      164.81      182.43      7.32 o 
 -10   2   4      551.34      603.45     11.77 o 
  -8   2   4      143.12      128.31      7.83 o 
  -6   2   4     1904.21     2026.36     33.87 o 
  -4   2   4    10560.21    10812.52    135.47 o 
  -2   2   4     2687.50     3129.95     57.58 o 
   0   2   4    22840.46    21811.05    128.13 o 
   2   2   4     5056.19     4892.65     47.13 o 
   4   2   4      515.04      426.25     12.98 o 
   6   2   4      184.99      222.55     12.44 o 
   8   2   4        0.67        6.09      2.05 o 
  10   2   4      233.58      253.41     10.57 o 
 -11   3   4     2101.48     2209.10     32.20 o 
  -9   3   4      547.26      503.95     15.45 o 
  -7   3   4      103.40      131.71      6.87 o 
  -5   3   4     3973.92     4026.01     51.12 o 
  -3   3   4     1828.06     1977.17     34.03 o 
  -1   3   4    20586.00    20386.76    100.11 o 
   1   3   4      509.72      470.46      5.48 o 
   3   3   4     6176.91     7242.58     49.16 o 
   5   3   4     1367.11     1546.66     39.25 o 
   7   3   4     3089.75     2928.95     45.67 o 
   9   3   4      600.36      624.39     13.36 o 
 -12   4   4      285.44      330.58     12.95 o 
 -10   4   4      411.27      430.85     13.19 o 
  -8   4   4      522.65      478.21     15.35 o 
  -6   4   4     7538.12     7855.03     41.31 o 
  -4   4   4    14657.47    14587.99    116.83 o 
  -2   4   4      180.55      191.65      4.26 o 
   0   4   4    33243.48    33247.71    344.33 o 
   2   4   4    13387.25    15323.60    218.64 o 
   4   4   4     9720.06     9774.75     55.70 o 
   6   4   4     1612.42     1610.60     23.22 o 
   8   4   4      200.09      220.71      8.80 o 
  10   4   4      435.60      462.98     13.12 o 
 -11   5   4      645.03      660.21     16.75 o 
  -9   5   4     1151.69     1085.76     22.58 o 
  -7   5   4       28.14       23.50      2.93 o 
  -5   5   4       75.33       77.98      4.52 o 
  -3   5   4     3097.14     3213.34     35.94 o 
  -1   5   4      696.84      782.56     16.06 o 
   1   5   4     2620.47     2675.89     31.28 o 
   3   5   4     1851.21     2525.71     54.59 o 
   5   5   4       56.15       59.65      3.93 o 
   7   5   4     1932.45     1938.61     61.25 o 
   9   5   4     1541.17     1458.82     28.90 o 
 -10   6   4        0.35        2.79      1.67 o 
  -8   6   4       18.08       16.37      2.92 o 
  -6   6   4     1406.98     1419.48     18.30 o 
  -4   6   4     1293.82     1292.13     15.87 o 
  -2   6   4      203.42      196.93      5.77 o 
   0   6   4     3167.28     3259.01     30.61 o 
   2   6   4    11382.41    12159.57    196.13 o 
   4   6   4       33.83       66.53      4.59 o 
   6   6   4     1026.90      979.25     18.24 o 
   8   6   4      471.16      422.70     11.57 o 
  10   6   4      264.96      257.72      9.26 o 
 -11   7   4        1.55        9.49      3.58 o 
  -9   7   4        7.23       11.54      2.09 o 
  -7   7   4     1303.46     1231.01     24.50 o 
  -5   7   4     1403.74     1353.22     19.67 o 
  -3   7   4     7943.25     7897.59     99.04 o 
  -1   7   4     1535.05     1552.74     17.31 o 
   1   7   4       84.14      107.48      5.93 o 
   3   7   4      797.05      779.20     20.07 o 
   5   7   4      611.77      622.09     14.30 o 
   7   7   4      330.50      371.27     11.18 o 
   9   7   4      142.06      155.56      8.84 o 
 -10   8   4       94.88       86.51      5.23 o 
  -8   8   4       23.23       18.16      2.78 o 
  -6   8   4     4749.18     4601.31    104.95 o 
  -4   8   4      936.25      936.50     17.74 o 
  -2   8   4     6099.63     5917.54     37.04 o 
   0   8   4     1675.15     1815.68     30.59 o 
   2   8   4    10143.01    10238.92     76.99 o 
   4   8   4      411.70      415.74     15.62 o 
   6   8   4     3319.93     3269.77     37.71 o 
   8   8   4     1124.77     1076.06     19.90 o 
  -9   9   4     1132.63     1088.28     20.26 o 
  -7   9   4     3010.76     2882.11     41.26 o 
  -5   9   4     7662.52     7307.16     57.37 o 
  -3   9   4      231.61      248.21      8.27 o 
  -1   9   4     3326.42     3206.25     45.78 o 
   1   9   4     5294.86     5375.01     44.02 o 
   3   9   4       98.67       86.66      7.47 o 
   5   9   4     2526.33     2577.88     52.91 o 
   7   9   4      272.58      284.29      9.31 o 
   9   9   4      520.40      501.69     11.49 o 
 -10  10   4        0.36        1.78      0.96 o 
  -8  10   4       58.84       53.54      4.82 o 
  -6  10   4     7788.55     8051.65     76.39 o 
  -4  10   4      111.68      118.27      5.88 o 
  -2  10   4       17.14       18.26      3.56 o 
   0  10   4      226.72      209.05      7.56 o 
   2  10   4    13638.59    13271.13    217.93 o 
   4  10   4     2087.28     1968.87     57.47 o 
   6  10   4        8.91       12.56      2.70 o 
   8  10   4      121.00      130.41      5.31 o 
  -9  11   4        4.02        7.47      1.53 o 
  -7  11   4     5649.46     5687.43     70.09 o 
  -5  11   4     2913.64     2872.55     70.88 o 
  -3  11   4      627.17      624.61     13.74 o 
  -1  11   4     2775.39     2692.42     27.60 o 
   1  11   4     1715.50     1682.08     21.99 o 
   3  11   4    20946.10    20260.91    169.74 o 
   5  11   4      458.61      466.97     10.40 o 
   7  11   4       29.20       38.91      3.30 o 
  -8  12   4     2179.96     2061.05     32.14 o 
  -6  12   4     4350.88     4183.71     43.70 o 
  -4  12   4     1343.20     1272.25     24.00 o 
  -2  12   4     3078.84     3082.64     30.50 o 
   0  12   4     2848.61     2836.87     35.63 o 
   2  12   4     9581.87     9256.65    123.38 o 
   4  12   4     5427.35     5053.66     52.01 o 
   6  12   4       23.78       29.77      3.06 o 
   8  12   4      670.57      777.73     15.99 o 
  -9  13   4      326.98      339.37      9.38 o 
  -7  13   4     1196.09     1172.67     20.54 o 
  -5  13   4       10.43        8.24      2.78 o 
  -3  13   4     4517.58     4198.19     43.86 o 
  -1  13   4     1650.06     1592.04     39.49 o 
   1  13   4     5503.64     5432.94     70.60 o 
   3  13   4     1516.16     1450.22     22.67 o 
   5  13   4      158.59      159.07      7.02 o 
   7  13   4     2393.38     2636.65     31.57 o 
  -8  14   4       37.01       42.21      3.80 o 
  -6  14   4       81.40       82.57      5.69 o 
  -4  14   4        3.64        9.36      2.85 o 
  -2  14   4     1535.50     1288.56     21.72 o 
   0  14   4      329.58      290.13      7.58 o 
   2  14   4      558.70      545.29     13.72 o 
   4  14   4      458.29      486.09     13.90 o 
   6  14   4       55.96       35.03      3.06 o 
  -7  15   4       77.87       85.71      4.34 o 
  -5  15   4      416.77      408.39     14.60 o 
  -3  15   4      154.60      231.06      7.45 o 
  -1  15   4       25.81       62.34      4.18 o 
   1  15   4     2154.20     2071.46     27.06 o 
   3  15   4      491.04      489.53     12.20 o 
   5  15   4     1117.96     1124.28     17.02 o 
  -6  16   4      391.88      402.11      8.01 o 
  -4  16   4     1855.19     1893.93     88.73 o 
  -2  16   4     3946.00     3716.79     37.30 o 
   0  16   4     3297.27     3285.06     31.85 o 
   2  16   4      642.25      658.34     13.59 o 
   4  16   4      105.16       96.86      4.43 o 
  -5  17   4     2857.21     3005.52     35.88 o 
  -3  17   4      457.82      410.89     10.70 o 
  -1  17   4     2763.75     2689.47     25.17 o 
   1  17   4     2656.83     2676.67     25.16 o 
   3  17   4     2352.33     2498.65     24.03 o 
  -4  18   4        0.07        2.85      1.33 o 
  -2  18   4      356.55      321.93     10.38 o 
   0  18   4       55.94       44.76      3.30 o 
   2  18   4     3345.64     3844.47     33.99 o 
 -11   1   5     2028.62     2037.40     35.94 o 
  -9   1   5      953.76      926.89     15.49 o 
  -7   1   5     4163.56     4041.74     62.14 o 
  -5   1   5      246.90      250.13      9.51 o 
  -3   1   5     2620.82     2481.62     22.96 o 
  -1   1   5      653.06      662.54      5.11 o 
   1   1   5    14906.54    14255.78    116.89 o 
   3   1   5      168.91      156.71      5.48 o 
   5   1   5      178.51      291.98     84.13 o 
   7   1   5     8634.52     7827.37     66.68 o 
   9   1   5      161.15      178.08     11.13 o 
 -12   2   5       81.85       82.59      4.72 o 
 -10   2   5     3612.76     3555.33     43.43 o 
  -8   2   5     1066.52     1098.34     43.00 o 
  -6   2   5     4549.28     4296.41    124.12 o 
  -4   2   5     2521.75     2466.03     38.45 o 
  -2   2   5     2314.10     2213.01     13.13 o 
   0   2   5        3.05        5.37      0.74 o 
   2   2   5     6505.33     7144.18     67.42 o 
   4   2   5     1645.73     1628.83     46.83 o 
   6   2   5     9676.57     9429.86     93.47 o 
   8   2   5     1799.18     1662.12     34.69 o 
  10   2   5     3994.06     4271.14     39.88 o 
 -11   3   5        1.93        6.16      1.59 o 
  -9   3   5     1175.63     1084.62     22.95 o 
  -7   3   5     1240.18     1296.28     26.13 o 
  -5   3   5     6222.70     6119.43     91.39 o 
  -3   3   5        1.47        9.75      1.20 o 
  -1   3   5     1396.19     1292.59     14.89 o 
   1   3   5     3637.92     3920.01     39.22 o 
   3   3   5    11701.88    12871.05    255.18 o 
   5   3   5     3351.98     3623.17     56.94 o 
   7   3   5      771.34      714.60     14.40 o 
   9   3   5     2919.15     2794.21     43.40 o 
 -10   4   5      153.02      155.14      8.08 o 
  -8   4   5      257.94      266.28     11.75 o 
  -6   4   5      325.01      389.37     10.64 o 
  -4   4   5     1422.07     1395.69     19.98 o 
  -2   4   5       14.91       12.77      1.53 o 
   0   4   5      565.95      601.25      5.91 o 
   2   4   5    18040.50    21089.29    459.82 o 
   4   4   5      328.24      308.82      7.85 o 
   6   4   5       95.11       86.49      4.45 o 
   8   4   5      730.01      712.72     17.16 o 
  10   4   5        6.62        3.74      1.50 o 
 -11   5   5        9.53       10.96      2.12 o 
  -9   5   5      513.59      504.68     13.30 o 
  -7   5   5      194.05      252.58     14.58 o 
  -5   5   5     3780.47     3463.23     28.51 o 
  -3   5   5        9.72       21.85      1.67 o 
  -1   5   5    13670.22    13442.33    108.95 o 
   1   5   5      196.17      215.35      4.61 o 
   3   5   5     1583.41     1559.54     17.96 o 
   5   5   5      178.30      147.27      6.29 o 
   7   5   5      269.88      199.72      8.65 o 
   9   5   5     1749.28     1676.11     34.17 o 
 -10   6   5      574.93      571.47     20.47 o 
  -8   6   5     2593.33     2328.71     42.66 o 
  -6   6   5      537.09      540.06     11.93 o 
  -4   6   5     5247.14     5220.77     96.25 o 
  -2   6   5     4417.00     4724.01    115.64 o 
   0   6   5     2809.70     2900.17     25.71 o 
   2   6   5        0.95        5.19      1.73 o 
   4   6   5      363.44      349.38     14.06 o 
   6   6   5       38.92       16.59      3.04 o 
   8   6   5     3290.36     3010.24     35.35 o 
  10   6   5     1650.84     1731.71     27.98 o 
 -11   7   5      177.24      173.14      6.03 o 
  -9   7   5      609.42      622.84     14.12 o 
  -7   7   5     3019.57     2958.85     37.90 o 
  -5   7   5      234.04      238.74      7.98 o 
  -3   7   5    23123.29    22823.09    220.19 o 
  -1   7   5      141.31      215.36     11.05 o 
   1   7   5     1349.94     1341.26     21.43 o 
   3   7   5     4853.02     4876.30    147.81 o 
   5   7   5     2220.28     2016.96     26.62 o 
   7   7   5       18.77       19.18      3.28 o 
   9   7   5        1.93        5.56      1.67 o 
 -10   8   5      837.62      831.11     25.52 o 
  -8   8   5      242.26      264.01     11.12 o 
  -6   8   5     1031.17      956.85     22.09 o 
  -4   8   5     1955.20     1866.10     23.84 o 
  -2   8   5    14338.65    15194.61     85.17 o 
   0   8   5     1429.16     1504.33     24.79 o 
   2   8   5     1224.30     1189.05     34.13 o 
   4   8   5       16.29       19.36      2.80 o 
   6   8   5      533.91      408.03     11.98 o 
   8   8   5      163.09      178.19      7.98 o 
  -9   9   5        5.51        6.69      2.04 o 
  -7   9   5     3218.14     3023.77     38.37 o 
  -5   9   5      743.40      724.14     13.89 o 
  -3   9   5     2662.86     2383.44     30.39 o 
  -1   9   5      168.10      148.79      7.12 o 
   1   9   5      889.96      859.03     15.48 o 
   3   9   5      218.06      247.91     18.07 o 
   5   9   5       19.05       20.46      2.78 o 
   7   9   5     1647.31     1472.01     24.39 o 
   9   9   5      252.32      201.24     10.71 o 
 -10  10   5      969.32     1007.44     17.42 o 
  -8  10   5      819.90      797.33     18.33 o 
  -6  10   5    10540.75    10192.22    188.40 o 
  -4  10   5      385.89      405.36     10.24 o 
  -2  10   5     6138.75     6080.35     42.44 o 
   0  10   5     1033.06     1045.05     17.33 o 
   2  10   5     1018.68     1075.77     22.76 o 
   4  10   5      267.76      274.23     12.52 o 
   6  10   5     2796.43     2734.23     33.22 o 
   8  10   5      459.65      482.07      9.46 o 
  -9  11   5        3.79        2.72      1.41 o 
  -7  11   5      791.91      761.59     19.98 o 
  -5  11   5     1843.08     1708.61     34.22 o 
  -3  11   5       14.91       25.37      3.73 o 
  -1  11   5     3041.58     2973.36     30.56 o 
   1  11   5    14300.63    14090.37     91.18 o 
   3  11   5      285.56      282.01     10.51 o 
   5  11   5      860.50      776.89     14.50 o 
   7  11   5      499.11      492.52     10.74 o 
  -8  12   5      647.46      660.30     18.66 o 
  -6  12   5      181.08      173.04      9.12 o 
  -4  12   5     4384.86     4068.27     43.51 o 
  -2  12   5     1892.77     1862.92     22.55 o 
   0  12   5      418.82      412.03      9.26 o 
   2  12   5     4852.43     4787.12     73.59 o 
   4  12   5       33.12       32.70      3.54 o 
   6  12   5      150.63      165.78      7.65 o 
  -9  13   5       27.80       30.08      4.09 o 
  -7  13   5       15.84       17.33      2.23 o 
  -5  13   5      365.84      380.21     35.91 o 
  -3  13   5      185.40      226.36     15.02 o 
  -1  13   5        1.37        3.80      1.28 o 
   1  13   5      581.93      554.40     11.74 o 
   3  13   5       28.86       34.87      3.52 o 
   5  13   5      651.25      669.44     15.84 o 
   7  13   5     1377.82     1500.59     16.48 o 
  -8  14   5     2262.46     2313.56     32.79 o 
  -6  14   5       53.37       59.61      4.75 o 
  -4  14   5     3532.73     3469.32     54.92 o 
  -2  14   5      872.28      817.68     17.27 o 
   0  14   5      806.25      821.53     12.87 o 
   2  14   5      301.37      301.17     10.57 o 
   4  14   5     1732.28     1660.97     22.21 o 
   6  14   5      728.09      811.63     13.32 o 
  -7  15   5       93.40      103.55      4.65 o 
  -5  15   5        8.71       12.77      2.45 o 
  -3  15   5      783.83      750.28     21.99 o 
  -1  15   5      754.83      742.94     13.86 o 
   1  15   5     1483.08     1568.22     28.61 o 
   3  15   5      640.18      629.15     13.46 o 
   5  15   5     1223.81     1342.25     17.60 o 
  -6  16   5     2765.78     2815.43     27.39 o 
  -4  16   5     1189.07     1075.85     24.09 o 
  -2  16   5     1446.96     1494.22     31.44 o 
   0  16   5      519.65      507.25     13.92 o 
   2  16   5       35.50       32.33      3.08 o 
   4  16   5       23.70       25.35      2.50 o 
  -5  17   5       37.73       39.90      3.58 o 
  -3  17   5      108.50      111.38      7.47 o 
  -1  17   5      283.42      273.67      9.01 o 
   1  17   5        0.51        6.44      1.83 o 
   3  17   5      235.82      258.84      6.13 o 
  -2  18   5     2009.11     1977.70     92.63 o 
   0  18   5      284.60      266.69      7.23 o 
   2  18   5     1428.43     1536.07     28.50 o 
 -12   0   6     1471.87     1579.13     31.11 o 
 -10   0   6      630.58      652.91     33.92 o 
  -8   0   6     1157.14     1229.73     23.71 o 
  -6   0   6     5018.22     4933.31     70.15 o 
  -4   0   6       81.53      140.71      5.66 o 
  -2   0   6       14.16       47.36      2.17 o 
   0   0   6      535.01      513.45      6.63 o 
   2   0   6    23708.17    22575.92    186.43 o 
   4   0   6     4487.38     4485.16     59.74 o 
   6   0   6     1031.21      857.38     22.84 o 
   8   0   6      221.84      208.26     11.61 o 
  10   0   6     2003.59     2291.17     37.75 o 
 -11   1   6      731.87      759.02     26.76 o 
  -9   1   6      693.46      706.50     15.39 o 
  -7   1   6     1131.63     1102.54     22.60 o 
  -5   1   6      108.51      111.96      4.15 o 
  -3   1   6      203.58      179.44      4.00 o 
  -1   1   6     1788.44     1835.87     14.25 o 
   1   1   6      177.63      185.70      3.98 o 
   3   1   6      140.92      156.33      5.14 o 
   5   1   6     1298.64     1311.27     39.33 o 
   7   1   6     1646.82     1513.95     21.16 o 
   9   1   6      739.83      734.11     20.80 o 
 -12   2   6      371.83      411.64     15.85 o 
 -10   2   6      521.60      502.85     14.79 o 
  -8   2   6     2748.92     2790.93     47.14 o 
  -6   2   6     4622.37     4591.57    110.86 o 
  -4   2   6     5444.14     5365.68     53.91 o 
  -2   2   6       88.02       75.20      2.52 o 
   0   2   6     5676.81     5801.27     58.01 o 
   2   2   6     3107.99     3158.76     44.90 o 
   4   2   6     4672.92     4806.69    147.93 o 
   6   2   6     2187.28     2103.01     25.09 o 
   8   2   6       24.47       33.03      4.05 o 
  10   2   6     1908.47     2280.06     25.42 o 
 -11   3   6      661.59      698.81     12.72 o 
  -9   3   6      536.71      500.98     13.70 o 
  -7   3   6     4949.15     4780.02    206.44 o 
  -5   3   6     4350.49     4355.58     83.76 o 
  -3   3   6      498.01      499.82      6.98 o 
  -1   3   6     2834.94     2969.74     21.70 o 
   1   3   6     4046.61     4263.67     39.15 o 
   3   3   6      427.35      470.77     10.73 o 
   5   3   6       13.52       22.73      3.84 o 
   7   3   6        8.19        8.82      2.09 o 
   9   3   6      979.86     1037.64     17.62 o 
 -10   4   6        6.36        7.61      2.64 o 
  -8   4   6     2807.52     2815.21     39.13 o 
  -6   4   6     1561.88     1492.68     28.33 o 
  -4   4   6        1.99        3.63      1.02 o 
  -2   4   6     2662.89     2484.65     32.36 o 
   0   4   6     5150.55     5071.31     46.05 o 
   2   4   6       14.32       15.22      2.20 o 
   4   4   6     6343.13     6370.32     83.39 o 
   6   4   6     1663.04     1483.44     27.85 o 
   8   4   6     7616.57     7006.13     76.65 o 
  10   4   6        0.02        2.96      2.10 o 
 -11   5   6      700.54      728.58     14.13 o 
  -9   5   6     3620.22     3400.68     49.80 o 
  -7   5   6       56.18       43.17      3.99 o 
  -5   5   6     5251.95     5168.76     47.99 o 
  -3   5   6      410.42      420.29      9.32 o 
  -1   5   6       58.86       73.30      3.34 o 
   1   5   6        9.17       19.12      1.93 o 
   3   5   6     1005.30     1093.43     17.80 o 
   5   5   6        1.91        3.05      2.05 o 
   7   5   6      223.01      281.99     11.94 o 
   9   5   6        0.51       14.76      4.32 o 
 -10   6   6     1530.13     1470.29     40.42 o 
  -8   6   6       34.34       39.38      4.51 o 
  -6   6   6      202.32      203.81      8.33 o 
  -4   6   6     8066.86     8384.88    133.61 o 
  -2   6   6     2602.41     2816.69     64.50 o 
   0   6   6      701.99      632.26      9.62 o 
   2   6   6       40.54       21.30      3.06 o 
   4   6   6     2417.70     2444.91     30.61 o 
   6   6   6     3257.79     2586.21     36.89 o 
   8   6   6      655.66      585.07     15.10 o 
 -11   7   6      205.99      209.79      6.50 o 
  -9   7   6     2468.68     2286.89     40.41 o 
  -7   7   6       46.24       50.44      4.49 o 
  -5   7   6     1701.96     1616.91     25.44 o 
  -3   7   6        9.36        8.36      1.64 o 
  -1   7   6       28.11       25.46      2.55 o 
   1   7   6      109.92      142.72      5.05 o 
   3   7   6     3461.85     3443.92     44.34 o 
   5   7   6      256.44      237.24      9.34 o 
   7   7   6     2918.40     2686.51     47.52 o 
   9   7   6      245.00      246.18      8.38 o 
 -10   8   6      377.72      369.59     11.63 o 
  -8   8   6     1456.11     1393.28     25.54 o 
  -6   8   6      171.59      185.06     10.10 o 
  -4   8   6       17.30       24.71      3.37 o 
  -2   8   6      828.58      874.07     16.64 o 
   0   8   6     2575.04     2507.25     23.03 o 
   2   8   6     7362.66     7048.40     86.99 o 
   4   8   6      795.03      843.46     17.29 o 
   6   8   6    12353.27    11810.50    120.37 o 
   8   8   6       51.56       51.45      4.22 o 
  -9   9   6       77.23       76.38      4.65 o 
  -7   9   6     4972.82     4836.03     48.87 o 
  -5   9   6      282.24      278.56      8.83 o 
  -3   9   6     2555.49     2500.57     31.40 o 
  -1   9   6      279.36      289.82      9.07 o 
   1   9   6       47.24       59.71      6.50 o 
   3   9   6      336.28      308.83     14.39 o 
   5   9   6     7979.94     7126.21     77.89 o 
   7   9   6      243.94      211.04     10.39 o 
 -10  10   6      221.60      246.82      5.95 o 
  -8  10   6     2873.10     2816.75     34.32 o 
  -6  10   6      101.29      117.57      6.92 o 
  -4  10   6       76.75       84.16      4.82 o 
  -2  10   6      260.83      285.13     10.88 o 
   0  10   6      102.95       90.18      6.03 o 
   2  10   6     5783.96     5773.59     70.89 o 
   4  10   6      720.51      659.25     13.94 o 
   6  10   6        8.58       14.93      3.03 o 
   8  10   6      819.54      881.34     23.92 o 
  -9  11   6       94.96       91.62      4.22 o 
  -7  11   6     1476.69     1452.80     30.98 o 
  -5  11   6      548.75      542.19     17.16 o 
  -3  11   6      492.15      461.36     12.43 o 
  -1  11   6      192.48      201.08      7.02 o 
   1  11   6      996.55      981.83     19.21 o 
   3  11   6       48.85       44.46      4.38 o 
   5  11   6     1823.61     1740.37     23.97 o 
   7  11   6     2323.37     2325.54     25.20 o 
  -8  12   6      331.03      328.48      7.51 o 
  -6  12   6      277.95      267.28     11.17 o 
  -4  12   6      808.36      739.56     18.73 o 
  -2  12   6     2028.62     2033.28     26.45 o 
   0  12   6       14.01       19.01      2.23 o 
   2  12   6      475.30      456.33     11.94 o 
   4  12   6     1790.79     1650.99     21.20 o 
   6  12   6      337.89      319.84     10.10 o 
  -7  13   6     1424.60     1411.29     21.88 o 
  -5  13   6     1807.22     1716.09    103.71 o 
  -3  13   6      133.51      133.96      6.75 o 
  -1  13   6      412.89      417.47      9.33 o 
   1  13   6      410.35      395.58     10.04 o 
   3  13   6      130.02      125.81      5.96 o 
   5  13   6      790.82      791.16     16.44 o 
  -8  14   6       45.64       44.20      3.49 o 
  -6  14   6      447.71      429.42     12.28 o 
  -4  14   6      202.62      197.95      9.71 o 
  -2  14   6      640.47      672.92     19.74 o 
   0  14   6      901.24      902.64     15.65 o 
   2  14   6       43.40       54.08      4.46 o 
   4  14   6       48.48       54.10      3.33 o 
   6  14   6      395.08      492.90      9.44 o 
  -7  15   6      624.23      636.04     13.98 o 
  -5  15   6      386.82      367.60     16.35 o 
  -3  15   6      464.46      471.13     10.83 o 
  -1  15   6       93.79       87.86      5.31 o 
   1  15   6      206.59      191.82      6.93 o 
   3  15   6      865.11      829.35     12.44 o 
   5  15   6     1273.78     1257.26     15.65 o 
  -6  16   6       96.95      111.35      3.94 o 
  -4  16   6        1.74        5.74      1.80 o 
  -2  16   6      267.24      296.83      7.94 o 
   0  16   6      896.90      946.60     20.22 o 
   2  16   6     2402.18     2465.32     27.15 o 
   4  16   6      913.31      957.06     17.38 o 
  -5  17   6       46.08       39.32      2.70 o 
  -3  17   6     1046.06     1075.28     29.44 o 
  -1  17   6      283.82      300.12     13.75 o 
   1  17   6       28.63       28.59      2.83 o 
   3  17   6     1301.74     1385.01     18.77 o 
  -2  18   6      164.86      142.80      8.55 o 
   0  18   6     1006.32     1107.32     25.79 o 
 -11   1   7     1224.01     1261.79     25.92 o 
  -9   1   7       97.79      116.63      6.89 o 
  -7   1   7       86.40       82.92      6.45 o 
  -5   1   7     1319.69     1366.67     19.06 o 
  -3   1   7      371.38      350.58      5.89 o 
  -1   1   7      893.40      871.66      9.44 o 
   1   1   7    13750.59    13210.90    196.17 o 
   3   1   7      669.22      617.59     12.84 o 
   5   1   7    17007.93    16092.86     78.27 o 
   7   1   7     1095.51      996.76     18.90 o 
   9   1   7      563.87      594.27     16.13 o 
 -12   2   7     2418.63     2664.10     39.04 o 
 -10   2   7     1060.97     1010.57     18.76 o 
  -8   2   7     5385.08     5580.97    189.12 o 
  -6   2   7     1303.84     1334.15     41.22 o 
  -4   2   7     8778.70     8807.78    129.21 o 
  -2   2   7     4134.24     4181.84     22.08 o 
   0   2   7     1760.35     1872.31     22.82 o 
   2   2   7     2071.36     2152.21     44.59 o 
   4   2   7     1044.87     1067.13     30.16 o 
   6   2   7     2686.89     2415.82     29.76 o 
   8   2   7      495.53      503.74     14.13 o 
 -11   3   7      117.88      126.24      5.35 o 
  -9   3   7      210.95      223.38      9.18 o 
  -7   3   7      406.85      441.87     16.16 o 
  -5   3   7      357.95      373.34      8.87 o 
  -3   3   7     1693.41     1653.07     14.66 o 
  -1   3   7     4174.60     4061.46     27.78 o 
   1   3   7     1202.69     1340.20     18.38 o 
   3   3   7    15786.19    15133.81    154.02 o 
   5   3   7       25.14       46.06      4.24 o 
   7   3   7     4375.43     4176.13     55.14 o 
   9   3   7        4.36        5.83      1.77 o 
 -10   4   7      659.19      645.38     14.22 o 
  -8   4   7     2355.12     2341.27     36.36 o 
  -6   4   7      465.71      491.64     12.47 o 
  -4   4   7      317.96      308.54      6.93 o 
  -2   4   7       31.26       57.84      3.50 o 
   0   4   7     2539.64     2672.49     30.37 o 
   2   4   7     3309.08     3486.41     65.40 o 
   4   4   7       15.49       19.89      2.86 o 
   6   4   7      669.03      565.83     17.49 o 
   8   4   7       15.98       17.81      3.66 o 
 -11   5   7        2.41        2.36      2.05 o 
  -9   5   7      481.07      500.20     12.09 o 
  -7   5   7      108.78      128.84      7.22 o 
  -5   5   7     1605.71     1602.84     42.16 o 
  -3   5   7     1724.96     1817.97     50.76 o 
  -1   5   7    14046.52    13560.65    120.63 o 
   1   5   7     3043.13     3389.09     42.47 o 
   3   5   7     6366.24     5996.96     74.13 o 
   5   5   7       20.54       15.47      3.63 o 
   7   5   7      537.42      529.13     16.13 o 
   9   5   7        2.30        6.46      1.85 o 
 -10   6   7      839.81      830.41     17.41 o 
  -8   6   7      496.85      495.44     14.41 o 
  -6   6   7      987.09     1009.47     26.48 o 
  -4   6   7     1076.75     1173.34     17.83 o 
  -2   6   7     1511.31     1483.22     18.65 o 
   0   6   7     4403.15     4335.10     29.08 o 
   2   6   7        5.72       17.25      2.05 o 
   4   6   7     3032.48     3176.30     38.69 o 
   6   6   7      231.81      273.80     14.51 o 
   8   6   7        3.45        7.29      3.52 o 
 -11   7   7       13.16       14.81      2.33 o 
  -9   7   7      268.40      270.42     10.60 o 
  -7   7   7      614.94      551.71     14.86 o 
  -5   7   7       34.25       26.81      3.06 o 
  -3   7   7    14340.58    14480.63    154.89 o 
  -1   7   7      933.82      932.42     19.46 o 
   1   7   7    11072.45    10703.28     85.99 o 
   3   7   7       16.21       25.14      6.35 o 
   5   7   7    10188.68     8959.12     83.41 o 
   7   7   7        8.69        7.86      2.30 o 
   9   7   7     1575.34     1715.14     28.26 o 
 -10   8   7       21.37       22.69      2.74 o 
  -8   8   7      443.05      443.31     12.32 o 
  -6   8   7        4.98        5.02      4.65 o 
  -4   8   7     2929.05     3077.21     35.89 o 
  -2   8   7     3855.82     3894.67     33.12 o 
   0   8   7     1600.06     1524.99     17.03 o 
   2   8   7       74.24       70.27      4.94 o 
   4   8   7     3325.85     2984.43     37.11 o 
   6   8   7      324.76      294.00     11.91 o 
   8   8   7      477.04      507.08     11.28 o 
  -9   9   7      185.56      206.19      7.32 o 
  -7   9   7       35.75       40.81      3.67 o 
  -5   9   7       81.76       76.05      4.47 o 
  -3   9   7     1987.73     1869.08     41.08 o 
  -1   9   7       20.88       19.13      2.48 o 
   1   9   7     9616.16     9248.02    121.26 o 
   3   9   7        2.16        6.83      4.22 o 
   5   9   7       27.27       62.73      5.66 o 
   7   9   7        3.89        3.25      1.74 o 
 -10  10   7       93.46       93.81      5.12 o 
  -8  10   7      666.85      664.12     16.23 o 
  -6  10   7     1148.97     1132.87     21.46 o 
  -4  10   7      365.16      388.63     10.71 o 
  -2  10   7     2228.89     2313.17     36.04 o 
   0  10   7     1634.87     1682.60     20.88 o 
   2  10   7    14761.24    13601.09    160.06 o 
   4  10   7      557.39      535.38     13.58 o 
   6  10   7      579.89      559.62     18.06 o 
   8  10   7     1787.36     2031.13     31.48 o 
  -9  11   7     1755.47     1758.52     17.44 o 
  -7  11   7     4377.44     4389.45     60.96 o 
  -5  11   7       58.37       49.87      3.92 o 
  -3  11   7      257.91      265.75      8.82 o 
  -1  11   7     4245.81     4221.08     37.65 o 
   1  11   7     6052.81     5901.31     80.17 o 
   3  11   7     1190.71     1168.90     21.00 o 
   5  11   7      674.64      658.57     16.52 o 
   7  11   7     1568.62     1554.27     26.57 o 
  -8  12   7     2954.27     3102.82     47.58 o 
  -6  12   7     1279.00     1311.34     24.35 o 
  -4  12   7      431.66      446.36     11.39 o 
  -2  12   7     1177.64     1117.30     18.32 o 
   0  12   7      409.41      400.66     10.27 o 
   2  12   7      428.36      382.71     12.51 o 
   4  12   7      572.95      568.56     13.39 o 
   6  12   7     2496.98     2643.81     26.94 o 
  -7  13   7       96.60      100.86      5.72 o 
  -5  13   7       93.60       90.43      8.26 o 
  -3  13   7        7.67       12.08      1.85 o 
  -1  13   7      811.47      795.17     15.36 o 
   1  13   7       27.73       33.70      3.04 o 
   3  13   7      111.30      112.12      5.40 o 
   5  13   7      554.08      555.59     10.88 o 
  -6  14   7     1351.70     1335.92     27.93 o 
  -4  14   7     2498.05     2326.21     39.42 o 
  -2  14   7        6.50        7.83      1.63 o 
   0  14   7     1994.16     1988.89     32.91 o 
   2  14   7      643.49      617.28     13.64 o 
   4  14   7      938.49      946.28     13.52 o 
  -7  15   7      171.00      168.44      9.74 o 
  -5  15   7       45.49       47.56      4.01 o 
  -3  15   7      635.08      601.19     13.21 o 
  -1  15   7       21.50       32.28      8.37 o 
   1  15   7     1071.51     1080.24     17.20 o 
   3  15   7     1542.26     1547.80     15.84 o 
  -6  16   7      472.91      457.21     31.14 o 
  -4  16   7       54.00       54.43      3.92 o 
  -2  16   7     1450.78     1397.79     21.02 o 
   0  16   7      658.32      658.87     15.80 o 
   2  16   7      779.46      794.64     10.64 o 
  -3  17   7       10.59       11.99      2.14 o 
  -1  17   7       79.99       81.35      5.64 o 
   1  17   7      233.88      262.20      6.55 o 
 -12   0   8      435.07      384.69     14.28 o 
 -10   0   8       13.95       27.18      6.48 o 
  -8   0   8        1.53       11.90      5.17 o 
  -6   0   8      136.28      134.74      9.28 o 
  -4   0   8   137414.38   138521.58   1488.19 o 
  -2   0   8     1825.31     1985.25     23.84 o 
   0   0   8    14426.76    13527.95    322.79 o 
   2   0   8      124.00      108.10      6.68 o 
   4   0   8    19482.29    17569.91    199.52 o 
   6   0   8       46.18       60.92      7.13 o 
   8   0   8      647.10      665.90     19.09 o 
 -11   1   8     1405.66     1417.43     26.97 o 
  -9   1   8      490.19      458.71     16.74 o 
  -7   1   8      391.19      381.36     16.95 o 
  -5   1   8     1161.54     1377.32     26.73 o 
  -3   1   8    19006.67    19883.44    140.89 o 
  -1   1   8     1493.35     1514.83     12.42 o 
   1   1   8      297.51      267.69      6.69 o 
   3   1   8      151.20      197.55      7.66 o 
   5   1   8    12928.30    11969.89     78.98 o 
   7   1   8      425.39      395.73     11.68 o 
   9   1   8     1695.40     1807.57     45.09 o 
 -10   2   8      164.31      182.39      7.67 o 
  -8   2   8      647.99      643.43     21.82 o 
  -6   2   8     2450.63     2402.25    105.39 o 
  -4   2   8      780.34      926.64     35.61 o 
  -2   2   8     7780.78     7468.33     48.85 o 
   0   2   8     2556.37     2588.39     34.87 o 
   2   2   8     1298.51     1219.54     23.14 o 
   4   2   8       43.08       65.59      4.68 o 
   6   2   8      118.10      108.93      6.72 o 
   8   2   8      507.85      564.13     15.09 o 
 -11   3   8      146.71      151.65      5.58 o 
  -9   3   8        4.61        9.14      2.42 o 
  -7   3   8     2242.07     2468.74     39.02 o 
  -5   3   8        1.51        2.92      2.17 o 
  -3   3   8    11039.81    10972.63    101.38 o 
  -1   3   8       21.12       16.69      1.61 o 
   1   3   8     7482.55     8129.26    143.36 o 
   3   3   8      993.81      995.35     20.57 o 
   5   3   8     1507.60     1349.92     23.35 o 
   7   3   8      551.57      580.74     20.03 o 
   9   3   8        3.10        4.20      2.53 o 
 -10   4   8       42.34       55.70      4.24 o 
  -8   4   8     2267.42     2409.23     64.02 o 
  -6   4   8     1981.17     2060.54     90.05 o 
  -4   4   8      327.78      372.06      9.10 o 
  -2   4   8     9171.16     8823.15    104.94 o 
   0   4   8     3986.10     4417.13     59.08 o 
   2   4   8     7973.21     7600.35    123.23 o 
   4   4   8      834.64      815.11     17.81 o 
   6   4   8     1117.09     1091.46     24.49 o 
   8   4   8     1026.51     1041.32     22.57 o 
 -11   5   8      620.72      647.43     14.97 o 
  -9   5   8       39.09       37.86      3.97 o 
  -7   5   8      466.78      500.01     14.34 o 
  -5   5   8     2878.04     2987.26     62.36 o 
  -3   5   8     1387.04     1399.02     43.02 o 
  -1   5   8     2822.56     2697.92     37.54 o 
   1   5   8     2585.32     2915.45     27.91 o 
   3   5   8      430.21      411.60     20.35 o 
   5   5   8     1197.40     1078.01     24.76 o 
   7   5   8      614.17      598.13     19.67 o 
   9   5   8      301.34      240.46     11.17 o 
 -10   6   8       33.66       31.90      3.50 o 
  -8   6   8      113.97      111.46      6.63 o 
  -6   6   8      372.60      373.12     13.53 o 
  -4   6   8       21.11       23.21      2.45 o 
  -2   6   8     1522.59     1446.90     18.38 o 
   0   6   8     8386.78     8278.07     46.93 o 
   2   6   8       23.66       72.31      8.01 o 
   4   6   8     1727.21     1660.56     39.75 o 
   6   6   8      770.11      633.43     18.08 o 
   8   6   8       46.06       43.34      4.51 o 
 -11   7   8       14.93       22.31      2.68 o 
  -9   7   8      625.52      557.95     19.76 o 
  -7   7   8     1520.81     1591.24     31.53 o 
  -5   7   8     3997.40     4163.16     39.61 o 
  -3   7   8      103.62      111.13      5.13 o 
  -1   7   8     1087.55     1076.79     23.95 o 
   1   7   8      190.75      184.91      9.10 o 
   3   7   8     1083.46     1046.32     23.06 o 
   5   7   8      538.12      550.82     17.31 o 
   7   7   8        1.65       -0.44      1.90 o 
 -10   8   8       28.75       17.82      3.06 o 
  -8   8   8      889.78      909.63     15.28 o 
  -6   8   8       67.62       74.30      6.79 o 
  -4   8   8     1555.37     1650.92     36.60 o 
  -2   8   8      104.42       92.57      5.31 o 
   0   8   8     5020.26     4958.18     59.95 o 
   2   8   8      957.06      937.05     19.95 o 
   4   8   8     3793.12     3612.08     63.77 o 
   6   8   8     1388.56     1317.54     31.72 o 
   8   8   8     1671.41     1768.16     40.60 o 
  -9   9   8     2174.68     2291.86     32.99 o 
  -7   9   8     3244.99     3195.49     50.89 o 
  -5   9   8      977.20      986.82     19.53 o 
  -3   9   8     3425.78     3425.42     36.28 o 
  -1   9   8      897.70      887.41     22.59 o 
   1   9   8      424.09      400.85     14.14 o 
   3   9   8     1490.23     1404.40     27.09 o 
   5   9   8       54.67       57.45      6.60 o 
   7   9   8      501.41      461.76     13.91 o 
 -10  10   8       24.42       16.58      3.52 o 
  -8  10   8     4070.60     4211.07     79.21 o 
  -6  10   8       15.38       18.49      4.71 o 
  -4  10   8       37.35       37.20      3.21 o 
  -2  10   8      116.46      122.85      5.76 o 
   0  10   8    10409.13    10168.08     84.84 o 
   2  10   8     2530.54     2284.88     29.59 o 
   4  10   8        2.72        3.84      1.77 o 
   6  10   8      364.95      368.20     11.19 o 
  -9  11   8     1630.64     1556.85     21.68 o 
  -7  11   8     2143.30     2111.99     34.67 o 
  -5  11   8       35.95       35.51      2.99 o 
  -3  11   8     1501.16     1402.55     20.66 o 
  -1  11   8      637.60      618.97     13.81 o 
   1  11   8    17963.74    16641.78    198.08 o 
   3  11   8      688.16      659.24     15.51 o 
   5  11   8      335.97      344.81     11.37 o 
   7  11   8      274.81      317.31     10.58 o 
  -8  12   8     1433.95     1466.67     20.51 o 
  -6  12   8      147.67      145.46      7.93 o 
  -4  12   8      840.73      801.91     15.17 o 
  -2  12   8     1193.60     1196.56     19.94 o 
   0  12   8     6202.98     5832.33     56.17 o 
   2  12   8     3248.36     3065.97     33.44 o 
   4  12   8       88.83       93.96      6.15 o 
   6  12   8     1305.84     1450.63     17.86 o 
  -7  13   8      287.10      285.66      7.96 o 
  -5  13   8     2705.52     2619.88    198.51 o 
  -3  13   8      307.99      292.26      8.30 o 
  -1  13   8     6838.41     6523.04     57.86 o 
   1  13   8      499.62      473.51     11.23 o 
   3  13   8     1202.75     1181.65     16.38 o 
   5  13   8     2000.44     2148.42     19.49 o 
  -6  14   8       34.71       34.10      3.29 o 
  -4  14   8     1136.88     1088.49     21.45 o 
  -2  14   8      290.50      296.73      9.28 o 
   0  14   8      386.03      378.75     10.96 o 
   2  14   8      348.08      357.37      8.84 o 
   4  14   8      149.03      114.94      4.60 o 
  -5  15   8       56.87       68.42      4.43 o 
  -3  15   8       51.10       43.37      3.15 o 
  -1  15   8     1424.27     1415.73     23.17 o 
   1  15   8      483.76      470.41      9.49 o 
   3  15   8     1526.02     1526.20     14.22 o 
  -4  16   8     1735.73     1627.40     25.94 o 
  -2  16   8     1510.11     1601.44     21.13 o 
   0  16   8      244.96      251.97      7.09 o 
   2  16   8      151.58      146.02      4.08 o 
  -1  17   8     1158.90     1158.95     19.06 o 
   1  17   8     3780.96     3924.03     81.80 o 
 -11   1   9      660.58      648.04     17.67 o 
  -9   1   9      414.46      387.55     23.52 o 
  -7   1   9      437.47      445.75     18.05 o 
  -5   1   9      539.59      518.32     18.17 o 
  -3   1   9     1308.70     1341.16     24.75 o 
  -1   1   9     7030.83     6725.16     74.68 o 
   1   1   9      389.71      368.59      9.27 o 
   3   1   9      983.75      960.73     20.55 o 
   5   1   9     7108.56     6444.38     69.71 o 
   7   1   9       27.69       26.25      4.00 o 
 -10   2   9      306.85      323.37      9.82 o 
  -8   2   9     1981.78     1776.02     45.56 o 
  -6   2   9     1339.46     1404.73     33.46 o 
  -4   2   9     2641.65     2392.62     35.79 o 
  -2   2   9       96.88       82.63      5.33 o 
   0   2   9      572.21      672.36     17.77 o 
   2   2   9      132.52      122.57      6.93 o 
   4   2   9     4292.24     4372.83    126.23 o 
   6   2   9      587.95      554.78     16.72 o 
   8   2   9     2194.38     2314.19    103.09 o 
 -11   3   9        0.14        1.50      1.19 o 
  -9   3   9      830.92      792.53     17.94 o 
  -7   3   9     1315.71     1339.11     32.32 o 
  -5   3   9      303.18      268.37     15.80 o 
  -3   3   9      404.71      354.91     11.18 o 
  -1   3   9     3208.18     3185.31     24.20 o 
   1   3   9     9501.65     9864.42    191.48 o 
   3   3   9     1673.70     1749.99     46.67 o 
   5   3   9     1591.41     1439.45     27.46 o 
   7   3   9     4022.18     3858.36    117.87 o 
 -10   4   9        1.44        5.99      2.11 o 
  -8   4   9      156.98      168.66      8.92 o 
  -6   4   9      687.93      728.46     14.51 o 
  -4   4   9       50.76       69.13      4.52 o 
  -2   4   9      417.65      389.82      8.96 o 
   0   4   9     7495.18     7897.37    135.92 o 
   2   4   9        2.75       18.39      7.12 o 
   4   4   9        8.89        8.84      2.92 o 
   6   4   9      618.27      564.01     20.63 o 
   8   4   9        0.45        1.64      1.68 o 
 -11   5   9        9.70        6.71      1.47 o 
  -9   5   9        3.35        7.76      2.17 o 
  -7   5   9      169.66      150.70      9.64 o 
  -5   5   9      169.08      159.19      6.58 o 
  -3   5   9     4373.78     4342.89     76.31 o 
  -1   5   9      254.10      262.28      8.40 o 
   1   5   9     2143.49     2044.92     30.18 o 
   3   5   9       67.83       59.05      5.61 o 
   5   5   9       57.16       80.30      8.28 o 
   7   5   9     1923.49     1850.09     32.28 o 
 -10   6   9      909.43      912.13     23.18 o 
  -8   6   9      603.70      627.77     15.54 o 
  -6   6   9     3036.51     3018.08     97.06 o 
  -4   6   9     1767.63     1792.76     26.08 o 
  -2   6   9     2934.09     2843.70     61.90 o 
   0   6   9       73.09       77.82      4.81 o 
   2   6   9       68.46       78.43      4.32 o 
   4   6   9      591.18      511.69     17.17 o 
   6   6   9     1077.37      943.05     25.29 o 
   8   6   9      641.87      704.02     11.02 o 
  -9   7   9      357.63      335.14     22.79 o 
  -7   7   9      608.16      595.22     20.22 o 
  -5   7   9     6318.92     6469.08    121.60 o 
  -3   7   9      786.50      788.28     17.84 o 
  -1   7   9     1001.47      979.81     18.46 o 
   1   7   9     2333.61     2272.40     27.66 o 
   3   7   9     2929.22     2744.87     29.22 o 
   5   7   9       26.37       57.62      6.90 o 
   7   7   9      196.05      189.12      6.40 o 
 -10   8   9      230.40      233.81      9.25 o 
  -8   8   9      264.63      265.19      9.29 o 
  -6   8   9      375.37      352.74     18.94 o 
  -4   8   9     7580.45     8135.67    172.41 o 
  -2   8   9      820.97      832.59     18.82 o 
   0   8   9     2293.91     2246.40     43.03 o 
   2   8   9        0.37        2.10      1.56 o 
   4   8   9     1404.62     1213.56     20.24 o 
   6   8   9       59.22       70.85      5.04 o 
  -9   9   9      830.42      833.41     15.18 o 
  -7   9   9      667.15      630.46     15.47 o 
  -5   9   9      555.16      487.77     20.49 o 
  -3   9   9      222.32      233.82      8.80 o 
  -1   9   9      798.05      780.48     19.14 o 
   1   9   9       14.32       29.43      8.58 o 
   3   9   9      161.74      171.47     11.99 o 
   5   9   9     1484.45     1319.34     28.79 o 
   7   9   9      520.23      470.75      9.88 o 
  -8  10   9     4842.46     4965.99     63.21 o 
  -6  10   9       77.80       86.61      6.73 o 
  -4  10   9     4302.04     4129.53     72.08 o 
  -2  10   9      435.57      432.85     14.34 o 
   0  10   9     2397.50     2321.42     30.08 o 
   2  10   9       97.79       96.91      5.39 o 
   4  10   9      525.26      483.93     14.54 o 
   6  10   9       68.59       77.67      4.76 o 
  -9  11   9       66.63       58.64      8.33 o 
  -7  11   9      121.03      133.91      5.63 o 
  -5  11   9      136.33      140.96      5.69 o 
  -3  11   9     1010.54      962.58     17.49 o 
  -1  11   9     7300.02     6866.89     52.02 o 
   1  11   9      196.45      197.23      7.42 o 
   3  11   9      991.60      906.92     17.45 o 
   5  11   9      927.01      942.72     17.45 o 
  -8  12   9        2.49        3.84      1.20 o 
  -6  12   9     2203.54     2278.81    176.05 o 
  -4  12   9      813.81      804.24     17.63 o 
  -2  12   9      962.99      938.20     18.42 o 
   0  12   9     3100.03     3023.75     39.69 o 
   2  12   9      571.32      531.14     11.89 o 
   4  12   9      106.76      127.64      5.60 o 
  -7  13   9       57.90       51.81      3.19 o 
  -5  13   9      117.12      129.05     16.57 o 
  -3  13   9        1.41        4.37      1.61 o 
  -1  13   9      531.12      520.05     23.43 o 
   1  13   9       14.88       15.62      2.25 o 
   3  13   9      628.28      647.09     11.22 o 
   5  13   9     1320.19     1442.98     13.67 o 
  -6  14   9     1625.64     1599.81     26.66 o 
  -4  14   9      195.31      197.93      7.52 o 
  -2  14   9     1516.72     1534.97     21.62 o 
   0  14   9      132.81      118.21      6.00 o 
   2  14   9      270.27      268.08      6.99 o 
   4  14   9      490.81      531.18      8.43 o 
  -5  15   9      187.70      190.81      7.03 o 
  -3  15   9      216.99      233.28      6.51 o 
  -1  15   9      619.45      645.37     14.64 o 
   1  15   9      274.14      282.70      7.67 o 
   3  15   9     1053.88     1162.88     17.51 o 
  -4  16   9     1302.94     1307.21     25.73 o 
  -2  16   9      147.11      144.34      7.22 o 
   0  16   9      541.74      520.45     10.73 o 
 -10   0  10        2.40        3.03      3.51 o 
  -8   0  10     3535.73     3138.97     88.57 o 
  -6   0  10      320.29      333.82     11.81 o 
  -4   0  10      215.32      239.25     18.28 o 
  -2   0  10      715.36      688.02     19.25 o 
   0   0  10     8844.71     8690.83    424.52 o 
   2   0  10     4223.03     3995.32     56.20 o 
   4   0  10      961.70      972.84     29.01 o 
   6   0  10       14.48       18.21      5.30 o 
 -11   1  10      277.29      275.38     10.86 o 
  -9   1  10      540.86      508.60     20.75 o 
  -7   1  10        4.33        4.85      1.87 o 
  -5   1  10      141.38      127.33      7.70 o 
  -3   1  10      820.21      836.05     18.19 o 
  -1   1  10      878.81      802.06     17.41 o 
   1   1  10      551.54      541.03     13.78 o 
   3   1  10      103.18      111.31      6.71 o 
   5   1  10      134.51      137.98      8.80 o 
   7   1  10      148.95      152.16      9.07 o 
 -10   2  10     1067.43     1041.26     27.44 o 
  -8   2  10     1281.19     1274.93     32.01 o 
  -6   2  10     2959.73     3049.77     32.54 o 
  -4   2  10      382.94      347.17     12.12 o 
  -2   2  10      577.63      598.38     11.42 o 
   0   2  10      378.33      400.96     12.77 o 
   2   2  10     1996.16     2034.64     47.02 o 
   4   2  10     1137.87     1134.17     31.94 o 
   6   2  10       65.78       71.07      7.38 o 
   8   2  10     2282.23     2573.20     62.73 o 
 -11   3  10      113.72      114.36      4.99 o 
  -9   3  10     1301.65     1255.95     22.00 o 
  -7   3  10     1527.02     1534.61     34.04 o 
  -5   3  10      495.58      539.44     15.45 o 
  -3   3  10      252.46      295.79     10.85 o 
  -1   3  10      309.92      311.03      8.12 o 
   1   3  10       29.45       33.94      4.31 o 
   3   3  10      648.55      644.67     14.10 o 
   5   3  10       90.59       83.12      8.49 o 
   7   3  10      364.55      396.03     14.30 o 
 -10   4  10     1963.60     1961.18     26.81 o 
  -8   4  10      199.02      218.10     10.10 o 
  -6   4  10      246.28      248.36      9.51 o 
  -4   4  10      753.18      741.19     24.17 o 
  -2   4  10      888.26      866.28     22.27 o 
   0   4  10      242.82      197.41      6.75 o 
   2   4  10     3401.86     3370.59     77.73 o 
   4   4  10     1857.98     1672.98     37.39 o 
   6   4  10     7479.00     7159.41    258.63 o 
   8   4  10       50.45       50.78      5.43 o 
  -9   5  10       10.79       10.64      2.26 o 
  -7   5  10     1889.78     1854.78     29.62 o 
  -5   5  10      425.76      413.89      9.87 o 
  -3   5  10      343.10      337.73      9.20 o 
  -1   5  10      168.56      207.60      7.02 o 
   1   5  10        8.04       10.05      2.56 o 
   3   5  10      536.38      485.61     18.40 o 
   5   5  10       31.19       40.93      5.98 o 
   7   5  10      245.34      268.14      9.02 o 
 -10   6  10       11.08       12.70      2.71 o 
  -8   6  10      161.32      176.49      8.22 o 
  -6   6  10     2684.65     2603.95     35.97 o 
  -4   6  10      151.92      170.72      5.80 o 
  -2   6  10      358.57      329.75      9.84 o 
   0   6  10        2.41        7.58      5.27 o 
   2   6  10      989.56      992.57     26.36 o 
   4   6  10     2585.83     2312.32     57.41 o 
   6   6  10      443.88      396.21     10.63 o 
  -9   7  10       37.96       33.61      4.50 o 
  -7   7  10      811.49      785.50     16.73 o 
  -5   7  10        5.92        7.69      2.56 o 
  -3   7  10      446.25      443.20      9.86 o 
  -1   7  10      189.45      190.07      7.50 o 
   1   7  10      424.33      448.52     14.49 o 
   3   7  10       30.25       31.99      3.77 o 
   5   7  10     1396.27     1317.68     25.60 o 
   7   7  10      783.56      822.17     13.60 o 
 -10   8  10      223.83      208.42     24.74 o 
  -8   8  10      513.52      505.11     15.14 o 
  -6   8  10        2.96        6.31      2.16 o 
  -4   8  10      680.88      694.21     14.68 o 
  -2   8  10     1611.93     1601.51     40.49 o 
   0   8  10     2424.01     2427.84     53.87 o 
   2   8  10      621.11      656.33     13.85 o 
   4   8  10     9582.04     9929.03    147.55 o 
   6   8  10      114.77      121.33      5.73 o 
  -9   9  10     2472.88     2351.79    106.19 o 
  -7   9  10      147.26      152.40      7.47 o 
  -5   9  10     2426.28     2300.90     48.18 o 
  -3   9  10      353.03      373.99      9.30 o 
  -1   9  10     1562.27     1530.67     22.19 o 
   1   9  10      646.15      636.68     26.79 o 
   3   9  10     2659.79     2468.15     28.80 o 
   5   9  10      693.27      630.97     33.70 o 
  -8  10  10        6.16        7.38      1.97 o 
  -6  10  10        3.32        4.31      2.42 o 
  -4  10  10       74.00       79.60      5.33 o 
  -2  10  10       41.03       59.43      3.78 o 
   0  10  10     2779.27     2611.59     34.74 o 
   2  10  10      217.41      213.40      8.89 o 
   4  10  10        8.69       23.90      3.08 o 
   6  10  10      904.48      996.35     14.24 o 
  -7  11  10      450.63      432.46     10.80 o 
  -5  11  10      593.01      560.06     29.43 o 
  -3  11  10      248.85      254.16      8.34 o 
  -1  11  10       91.99       93.24      6.10 o 
   1  11  10       14.22       10.38      1.95 o 
   3  11  10      418.63      410.38     11.08 o 
   5  11  10     2846.21     2923.45     36.74 o 
  -8  12  10      531.79      493.89      9.36 o 
  -6  12  10       85.02       76.97      5.63 o 
  -4  12  10      541.53      529.68     16.85 o 
  -2  12  10       49.25       54.10      3.70 o 
   0  12  10      314.54      301.91     12.18 o 
   2  12  10     1364.56     1343.32     17.58 o 
   4  12  10      315.79      306.26      6.77 o 
  -7  13  10     1004.85     1012.94     14.97 o 
  -5  13  10      145.59      143.33      9.92 o 
  -3  13  10      999.92      987.43     17.82 o 
  -1  13  10       69.65       65.86      5.59 o 
   1  13  10      221.32      240.45      9.13 o 
   3  13  10     1056.67     1094.36     12.92 o 
  -6  14  10       10.06       11.64      1.89 o 
  -4  14  10      171.21      184.92      7.85 o 
  -2  14  10      239.86      241.48      9.31 o 
   0  14  10        1.38        2.23      1.70 o 
   2  14  10       44.57       46.56      3.08 o 
  -5  15  10      500.31      504.38      9.93 o 
  -3  15  10      251.71      240.65      9.08 o 
  -1  15  10       10.64       18.50      2.50 o 
   1  15  10      140.08      128.55      5.40 o 
  -2  16  10      348.64      381.72     14.04 o 
   0  16  10     1697.86     1827.51     31.84 o 
 -11   1  11       16.70       22.04      3.05 o 
  -9   1  11       61.40       64.67      6.18 o 
  -7   1  11      552.85      603.10     15.37 o 
  -5   1  11       41.38       51.79      3.25 o 
  -3   1  11      193.12      182.88     10.96 o 
  -1   1  11     3255.84     3085.44     44.48 o 
   1   1  11      644.20      644.14     14.11 o 
   3   1  11    10382.25    10407.11     86.04 o 
   5   1  11     1353.10     1234.10     29.11 o 
   7   1  11     1200.76     1267.48     18.89 o 
 -10   2  11     2206.40     2060.73     34.84 o 
  -8   2  11      430.10      436.90     14.60 o 
  -6   2  11     5701.41     5686.49     70.03 o 
  -4   2  11     3174.24     3407.25     26.39 o 
  -2   2  11     3159.74     3240.73     42.65 o 
   0   2  11     2746.42     2903.10     29.86 o 
   2   2  11       41.86       48.51      4.30 o 
   4   2  11     3899.44     3899.91     65.73 o 
   6   2  11      128.78      124.00      8.78 o 
 -11   3  11       11.44        8.28      2.52 o 
  -9   3  11      348.43      275.42     12.12 o 
  -7   3  11        1.54        3.51      1.64 o 
  -5   3  11      454.66      480.61     10.07 o 
  -3   3  11      294.02      310.38      7.53 o 
  -1   3  11      844.91      948.14     20.30 o 
   1   3  11     6536.76     6185.63    120.41 o 
   3   3  11      158.66      157.59      9.58 o 
   5   3  11     4006.10     3872.48    109.24 o 
   7   3  11        0.64        1.59      1.14 o 
 -10   4  11      621.39      563.22     13.09 o 
  -8   4  11      181.08      193.24      9.32 o 
  -6   4  11      142.62      135.19      7.31 o 
  -4   4  11      144.45      169.18      5.87 o 
  -2   4  11     1318.81     1395.90     19.40 o 
   0   4  11     1327.45     1433.49     63.89 o 
   2   4  11       21.00       18.98      3.68 o 
   4   4  11      424.72      401.50     14.49 o 
   6   4  11       10.63       14.14      2.80 o 
  -9   5  11       21.00       29.98      3.12 o 
  -7   5  11       65.76       72.99      7.07 o 
  -5   5  11      468.70      479.60     10.89 o 
  -3   5  11     3327.75     3128.73     26.81 o 
  -1   5  11     1047.01     1193.81     18.89 o 
   1   5  11     2911.77     2674.83     39.39 o 
   3   5  11        6.28        2.66      2.27 o 
   5   5  11      625.54      629.93     17.15 o 
   7   5  11        0.46       10.79      2.11 o 
 -10   6  11      231.43      200.77      8.30 o 
  -8   6  11      777.49      827.68     26.68 o 
  -6   6  11      309.27      295.35     12.26 o 
  -4   6  11     2197.14     2136.53     22.95 o 
  -2   6  11     3294.95     3360.71     59.88 o 
   0   6  11      711.17      723.14     23.37 o 
   2   6  11     3355.98     3214.38     55.77 o 
   4   6  11       49.92       34.75      4.24 o 
   6   6  11      377.98      405.28     23.41 o 
  -9   7  11      862.41      812.97     19.33 o 
  -7   7  11       51.90       44.52      4.38 o 
  -5   7  11     3382.73     3203.88     42.36 o 
  -3   7  11      292.54      297.80      8.32 o 
  -1   7  11     3151.69     3109.91     62.42 o 
   1   7  11       17.33       13.70      2.77 o 
   3   7  11     7974.43     7582.99    112.03 o 
   5   7  11       33.29       37.51      3.85 o 
  -8   8  11       64.10       65.37      5.34 o 
  -6   8  11      930.05      871.80     24.06 o 
  -4   8  11     1520.59     1600.38     37.14 o 
  -2   8  11      531.92      510.41     11.45 o 
   0   8  11       55.14       48.81      4.39 o 
   2   8  11     1751.42     1786.69     47.69 o 
   4   8  11      704.88      695.34     16.61 o 
   6   8  11      332.73      345.26     10.66 o 
  -9   9  11        0.35        2.93      1.25 o 
  -7   9  11       34.59       30.85      3.35 o 
  -5   9  11      208.03      193.88      9.17 o 
  -3   9  11        5.40       11.92      2.33 o 
  -1   9  11     4082.41     3969.17     57.09 o 
   1   9  11      129.67      142.48      7.05 o 
   3   9  11       13.52       19.35      3.23 o 
   5   9  11        0.06        2.35      1.31 o 
  -8  10  11      652.09      650.76     20.69 o 
  -6  10  11      822.43      788.80     26.03 o 
  -4  10  11     1085.05     1078.53     22.51 o 
  -2  10  11       30.99       39.81      3.06 o 
   0  10  11    11967.79    11995.81    164.65 o 
   2  10  11       23.70       23.83      4.59 o 
   4  10  11     1509.10     1567.25     18.49 o 
  -7  11  11      145.22      143.89      6.72 o 
  -5  11  11        2.42        3.25      2.95 o 
  -3  11  11      947.11      961.53     18.26 o 
  -1  11  11     3456.06     3407.47     38.20 o 
   1  11  11      420.55      428.83     14.55 o 
   3  11  11      539.93      561.61     10.33 o 
  -6  12  11       16.97       20.43      2.86 o 
  -4  12  11      237.12      232.62      8.55 o 
  -2  12  11       26.54       33.88      4.03 o 
   0  12  11       26.93       32.18      3.59 o 
   2  12  11      658.93      655.16     14.84 o 
   4  12  11     1455.34     1557.90     29.50 o 
  -5  13  11        5.14        4.82      2.17 o 
  -3  13  11      336.18      334.47      8.42 o 
  -1  13  11      169.31      170.57      7.99 o 
   1  13  11        7.45       17.84      2.70 o 
   3  13  11      160.01      165.08      5.58 o 
  -4  14  11      435.51      407.03     12.87 o 
  -2  14  11     1699.43     1729.32     23.63 o 
   0  14  11        3.20        4.47      1.58 o 
   2  14  11     1342.52     1377.43     24.02 o 
  -1  15  11      431.37      460.85      9.62 o 
 -10   0  12      387.37      392.71     20.35 o 
  -8   0  12        1.08        4.64      2.24 o 
  -6   0  12    31029.64    29542.22    247.51 o 
  -4   0  12     2704.12     2886.69     37.06 o 
  -2   0  12     4170.26     4308.42     62.85 o 
   0   0  12        0.33        0.84      2.07 o 
   2   0  12    15237.08    14340.19    259.27 o 
   4   0  12      313.05      370.02     17.24 o 
   6   0  12     1818.16     1936.81     46.36 o 
  -9   1  12      113.13      123.81     10.40 o 
  -7   1  12      267.26      257.95      8.80 o 
  -5   1  12     7962.62     8027.63     75.68 o 
  -3   1  12      717.64      739.31     10.46 o 
  -1   1  12      341.66      348.79      7.13 o 
   1   1  12      416.84      410.09     13.49 o 
   3   1  12    11798.27    11824.97    263.08 o 
   5   1  12       94.00       99.84      9.54 o 
   7   1  12      511.03      550.59     17.83 o 
 -10   2  12      198.95      173.35      9.14 o 
  -8   2  12      491.82      480.97     14.73 o 
  -6   2  12      384.50      399.36      9.42 o 
  -4   2  12     1679.34     1697.39     27.56 o 
  -2   2  12     1027.31     1103.54     13.58 o 
   0   2  12     1241.69     1332.62     18.57 o 
   2   2  12       16.59       28.41      3.97 o 
   4   2  12      222.69      207.21      9.34 o 
   6   2  12      714.76      734.76     18.80 o 
  -9   3  12      863.88      809.09     19.14 o 
  -7   3  12      134.89      136.98      6.55 o 
  -5   3  12     3497.33     3440.35     30.73 o 
  -3   3  12      121.81      121.48      5.40 o 
  -1   3  12     4778.02     5090.81     40.24 o 
   1   3  12      449.11      436.83     16.48 o 
   3   3  12      296.63      303.88     12.06 o 
   5   3  12      252.19      262.39     10.85 o 
 -10   4  12      573.31      554.25     13.68 o 
  -8   4  12       12.71       10.30      1.94 o 
  -6   4  12      332.76      332.66     11.41 o 
  -4   4  12     1070.15     1080.72     17.67 o 
  -2   4  12      647.01      730.32     14.64 o 
   0   4  12     3043.49     2743.11     40.51 o 
   2   4  12      120.64      127.19      8.88 o 
   4   4  12     1442.18     1484.51     26.60 o 
   6   4  12     1019.03     1069.97     25.10 o 
  -9   5  12      334.49      346.26     12.59 o 
  -7   5  12     1200.28     1170.31     23.07 o 
  -5   5  12     1060.88      990.47     17.66 o 
  -3   5  12     1045.41     1012.68     15.49 o 
  -1   5  12     1998.45     2017.06     56.77 o 
   1   5  12     1210.41     1134.15     46.92 o 
   3   5  12      335.46      311.37     12.74 o 
   5   5  12       29.79       33.45      4.59 o 
  -8   6  12       53.38       44.48      3.93 o 
  -6   6  12       19.27       22.58      3.74 o 
  -4   6  12      684.72      631.09     13.42 o 
  -2   6  12     3551.08     3517.68     58.65 o 
   0   6  12        9.11       13.02      3.01 o 
   2   6  12     1249.18     1099.21     38.67 o 
   4   6  12      920.13      840.41     18.60 o 
   6   6  12       17.91       23.04      2.86 o 
  -9   7  12      851.07      863.04     18.09 o 
  -7   7  12     1048.76     1006.25     19.70 o 
  -5   7  12       42.98       42.57      4.63 o 
  -3   7  12      815.50      824.27     27.15 o 
  -1   7  12        3.93        6.40      2.09 o 
   1   7  12      947.71      853.67     39.53 o 
   3   7  12      446.26      461.82     14.49 o 
   5   7  12      196.04      177.26      8.51 o 
  -8   8  12       34.51       27.82      3.67 o 
  -6   8  12       46.29       58.56      7.72 o 
  -4   8  12       13.91       18.69      2.41 o 
  -2   8  12     1071.82     1068.61     15.56 o 
   0   8  12     1172.68     1107.15     19.99 o 
   2   8  12     2241.86     2111.34     89.52 o 
   4   8  12      819.47      815.42     15.77 o 
  -7   9  12      763.30      760.72     16.10 o 
  -5   9  12     1622.59     1459.60     41.84 o 
  -3   9  12        7.16       14.81      4.54 o 
  -1   9  12      811.33      803.65     19.38 o 
   1   9  12      444.80      408.41     13.66 o 
   3   9  12      684.22      707.92     25.29 o 
   5   9  12      269.52      249.62     11.74 o 
  -8  10  12        0.31       -0.52      1.33 o 
  -6  10  12       30.01       31.35      5.19 o 
  -4  10  12        2.70        2.91      2.07 o 
  -2  10  12     6013.25     6021.11     53.03 o 
   0  10  12     1665.37     1533.67     34.54 o 
   2  10  12       76.57       65.85      5.40 o 
   4  10  12      351.72      366.57     11.20 o 
  -7  11  12        2.89        4.16      1.35 o 
  -5  11  12      438.65      384.75     17.28 o 
  -3  11  12      197.66      210.29      7.44 o 
  -1  11  12    10281.22    10088.43    157.20 o 
   1  11  12      567.71      565.66     18.26 o 
   3  11  12      581.17      625.03     13.79 o 
  -6  12  12       53.49       49.72      3.80 o 
  -4  12  12      242.89      239.49      9.47 o 
  -2  12  12     2549.43     2707.25     38.96 o 
   0  12  12      868.55      876.11     14.50 o 
   2  12  12       57.44       53.71      3.21 o 
  -5  13  12       25.01       22.53      3.22 o 
  -3  13  12     4435.68     4399.44     42.72 o 
  -1  13  12       34.08       28.89      3.15 o 
   1  13  12     1751.21     1829.72     40.91 o 
  -2  14  12       98.39      106.46      4.68 o 
   0  14  12       75.99       86.42      5.29 o 
  -9   1  13      282.76      247.13     13.16 o 
  -7   1  13       15.44       17.24      2.70 o 
  -5   1  13      752.47      759.16     12.80 o 
  -3   1  13     2244.53     2286.51     41.45 o 
  -1   1  13      461.02      456.48      9.62 o 
   1   1  13      952.31      908.61     20.64 o 
   3   1  13     3130.68     3347.57     46.14 o 
   5   1  13      245.22      262.23     12.56 o 
 -10   2  13      380.19      408.18     12.01 o 
  -8   2  13      243.75      281.64      9.86 o 
  -6   2  13     1248.04     1261.99     19.15 o 
  -4   2  13       69.50       77.27      3.85 o 
  -2   2  13       10.24       18.38      4.09 o 
   0   2  13      126.60      121.69      6.43 o 
   2   2  13      791.63      782.07     27.36 o 
   4   2  13       10.43       12.23      2.39 o 
   6   2  13      452.72      538.01     18.97 o 
  -9   3  13      159.18      153.37      7.76 o 
  -7   3  13      290.19      276.02      9.43 o 
  -5   3  13        7.91        7.66      1.93 o 
  -3   3  13     1558.09     1516.68     20.92 o 
  -1   3  13     4567.81     4495.14     42.08 o 
   1   3  13      209.48      189.56     11.12 o 
   3   3  13     1368.29     1333.96     33.10 o 
   5   3  13     2723.62     2779.33     49.70 o 
 -10   4  13       92.48       70.68      6.35 o 
  -8   4  13      237.72      232.83     12.63 o 
  -6   4  13       49.82       50.65      5.00 o 
  -4   4  13      216.84      224.51      7.63 o 
  -2   4  13     2565.66     2508.90     42.40 o 
   0   4  13      155.09      148.25      9.82 o 
   2   4  13        0.97       -0.25      3.13 o 
   4   4  13      271.25      272.59     10.39 o 
  -9   5  13       96.97       92.79      5.93 o 
  -7   5  13      172.67      160.90      9.13 o 
  -5   5  13     1004.40      971.40     18.82 o 
  -3   5  13      308.37      299.47      9.14 o 
  -1   5  13     1231.97     1169.19     31.85 o 
   1   5  13        0.64       10.38      3.81 o 
   3   5  13      410.38      405.60     17.04 o 
   5   5  13      977.87     1008.85     19.60 o 
  -8   6  13      984.78     1040.59     18.54 o 
  -6   6  13      543.68      496.18     17.38 o 
  -4   6  13     1573.87     1521.50     28.24 o 
  -2   6  13      136.98      141.04      6.20 o 
   0   6  13      452.76      432.06     19.62 o 
   2   6  13     1147.07     1046.04     28.26 o 
   4   6  13       17.70       10.26      2.19 o 
  -7   7  13     1203.18     1172.87     28.02 o 
  -5   7  13     1224.85     1115.36     26.67 o 
  -3   7  13      302.88      318.43      9.29 o 
  -1   7  13      446.29      453.15     12.59 o 
   1   7  13     1842.56     1758.13     41.29 o 
   3   7  13       10.36        9.80      2.97 o 
  -8   8  13       25.93       22.31      3.15 o 
  -6   8  13     3131.74     2897.78     49.87 o 
  -4   8  13      303.40      311.05     11.20 o 
  -2   8  13     1680.00     1713.41     32.35 o 
   0   8  13        3.04       12.15      3.05 o 
   2   8  13     1858.98     1814.79     44.15 o 
   4   8  13        0.35        3.14      1.18 o 
  -7   9  13       48.71       45.01      5.11 o 
  -5   9  13      141.31      142.69     12.53 o 
  -3   9  13      379.68      394.59      9.54 o 
  -1   9  13       10.08       11.36      2.30 o 
   1   9  13      346.83      343.07     12.14 o 
   3   9  13      771.41      718.05     17.48 o 
  -6  10  13     1619.10     1529.54     30.45 o 
  -4  10  13      191.27      181.87      9.27 o 
  -2  10  13     2298.52     2369.40     29.36 o 
   0  10  13       27.97       24.68      3.50 o 
   2  10  13        9.57       12.32      2.86 o 
  -7  11  13      302.76      310.05     13.95 o 
  -5  11  13      126.38      140.05     11.99 o 
  -3  11  13     2255.27     2250.53     28.42 o 
  -1  11  13      310.83      317.06     10.58 o 
   1  11  13      492.61      478.73     11.95 o 
  -6  12  13      209.66      218.26     10.05 o 
  -4  12  13      597.37      611.34     16.25 o 
  -2  12  13     1700.36     1772.46    100.15 o 
   0  12  13      814.20      789.75     16.13 o 
  -1  13  13        7.94        9.92      2.14 o 
  -8   0  14      673.37      527.18     18.42 o 
  -6   0  14      425.56      396.39     15.19 o 
  -4   0  14      137.71      150.60      9.43 o 
  -2   0  14     1299.91     1295.62     22.46 o 
   0   0  14     1609.89     1667.15     61.25 o 
   2   0  14      169.73      186.15     12.99 o 
   4   0  14        0.64        1.53      3.23 o 
  -9   1  14        8.28       11.40      3.14 o 
  -7   1  14       25.63       42.69      3.42 o 
  -5   1  14      245.39      267.90      7.61 o 
  -3   1  14      711.16      706.12     18.56 o 
  -1   1  14      496.97      522.47     11.21 o 
   1   1  14       29.26       36.88      3.84 o 
   3   1  14       67.50       68.51      5.44 o 
   5   1  14        4.49        7.45      2.19 o 
  -8   2  14     1347.48     1380.29     22.10 o 
  -6   2  14      331.52      323.22      9.53 o 
  -4   2  14        0.61        6.31      2.11 o 
  -2   2  14       35.28       49.44      3.13 o 
   0   2  14      489.81      518.65     12.00 o 
   2   2  14      276.93      297.50      9.92 o 
   4   2  14       39.14       46.87      4.17 o 
  -9   3  14      443.57      418.25      9.61 o 
  -7   3  14      228.87      228.13      8.06 o 
  -5   3  14        9.29       13.00      2.41 o 
  -3   3  14       30.30       47.20      3.80 o 
  -1   3  14      194.89      190.30      8.24 o 
   1   3  14     1205.92     1119.34     26.16 o 
   3   3  14      219.08      217.93     12.60 o 
   5   3  14       24.53       31.07      4.91 o 
  -8   4  14      330.12      330.75     10.34 o 
  -6   4  14       51.01       66.35      5.54 o 
  -4   4  14        4.30        6.65      2.09 o 
  -2   4  14       92.73       90.21      5.61 o 
   0   4  14      657.43      629.56     19.43 o 
   2   4  14      880.41      877.29     26.36 o 
   4   4  14     3594.13     3644.06     53.44 o 
  -7   5  14      271.75      262.07     10.72 o 
  -5   5  14      430.49      426.24     16.05 o 
  -3   5  14      111.02      132.62      7.04 o 
  -1   5  14      434.55      377.78     12.50 o 
   1   5  14      780.86      710.73     24.09 o 
   3   5  14      383.72      364.38     14.52 o 
  -8   6  14      722.94      764.75     24.92 o 
  -6   6  14        6.41       13.11      3.99 o 
  -4   6  14       92.53       84.83      6.20 o 
  -2   6  14       26.02       28.80      3.65 o 
   0   6  14      193.50      165.20      9.72 o 
   2   6  14     1237.48     1156.42     27.20 o 
   4   6  14      192.18      172.57      7.55 o 
  -7   7  14        1.27        1.68      2.06 o 
  -5   7  14      440.16      444.00     35.62 o 
  -3   7  14      158.31      154.40      6.93 o 
  -1   7  14       11.47       11.20      2.63 o 
   1   7  14        3.19        5.86      3.79 o 
   3   7  14      291.26      270.34     10.70 o 
  -8   8  14        5.28        4.89      2.48 o 
  -6   8  14      517.98      494.78     18.70 o 
  -4   8  14      549.48      562.75     25.21 o 
  -2   8  14      197.51      193.68      8.21 o 
   0   8  14      152.22      156.81      7.11 o 
   2   8  14     3955.21     3986.06    160.93 o 
  -7   9  14     1018.07     1041.90     23.47 o 
  -5   9  14      178.79      197.49     12.58 o 
  -3   9  14     2070.12     2200.70     67.63 o 
  -1   9  14      528.79      525.40     19.92 o 
   1   9  14      311.57      291.31      8.25 o 
   3   9  14      860.31      860.29     22.06 o 
  -6  10  14        5.62        6.93      2.28 o 
  -4  10  14       26.98       21.52      4.00 o 
  -2  10  14      962.12      969.80     18.72 o 
   0  10  14        3.35        5.91      1.85 o 
   2  10  14       35.91       33.06      3.52 o 
  -5  11  14      134.73      138.13      7.33 o 
  -3  11  14        3.53        8.92      3.75 o 
  -1  11  14        7.23        6.38      1.67 o 
   1  11  14        3.94        8.26      2.02 o 
  -2  12  14       62.22       80.00      6.81 o 
  -7   1  15      277.81      280.74      9.13 o 
  -5   1  15        9.04       14.50      2.60 o 
  -3   1  15      195.48      207.96      6.63 o 
  -1   1  15      338.99      356.38      9.86 o 
   1   1  15     3443.78     3563.88     44.86 o 
   3   1  15     1256.60     1315.61     47.95 o 
  -8   2  15     2594.94     2567.66     39.12 o 
  -6   2  15     1383.64     1357.93     21.96 o 
  -4   2  15     2132.04     2084.19     27.53 o 
  -2   2  15     1673.66     1753.36     22.28 o 
   0   2  15      501.97      538.67     15.41 o 
   2   2  15     3317.90     3776.75    191.03 o 
   4   2  15        1.10       -1.28      2.34 o 
  -7   3  15       51.17       63.38      6.20 o 
  -5   3  15       73.46       70.53      5.53 o 
  -3   3  15      513.05      518.38     12.01 o 
  -1   3  15     1322.60     1389.01     23.62 o 
   1   3  15      284.37      300.24     12.69 o 
   3   3  15     1695.68     1813.13     52.75 o 
  -8   4  15       43.90       42.25      3.86 o 
  -6   4  15      100.46      103.37      9.21 o 
  -4   4  15      713.42      694.39     26.00 o 
  -2   4  15      443.51      446.28     13.35 o 
   0   4  15       71.94       64.44      6.13 o 
   2   4  15      139.51      142.72      7.92 o 
   4   4  15        7.09       13.09      3.14 o 
  -7   5  15       81.10       80.88      6.53 o 
  -5   5  15      445.34      404.45     17.09 o 
  -3   5  15      203.92      216.49      8.20 o 
  -1   5  15      600.14      595.97     14.92 o 
   1   5  15        3.60        3.72      2.54 o 
   3   5  15      309.15      331.50      9.22 o 
  -8   6  15      223.20      184.35     10.76 o 
  -6   6  15     1315.88     1333.63     57.01 o 
  -4   6  15     1383.87     1389.79     48.43 o 
  -2   6  15      832.84      784.39     18.71 o 
   0   6  15     1751.29     1778.95     31.65 o 
   2   6  15      409.22      399.21     11.72 o 
  -7   7  15      670.77      567.08     15.15 o 
  -5   7  15       18.23       24.02      5.21 o 
  -3   7  15      340.63      346.92     13.51 o 
  -1   7  15        1.48        2.99      2.21 o 
   1   7  15     3695.83     3716.01     44.13 o 
  -6   8  15      474.53      459.52     15.18 o 
  -4   8  15      130.16      132.60      9.76 o 
  -2   8  15        5.04        8.26      1.89 o 
   0   8  15      619.51      606.18     14.60 o 
   2   8  15      707.00      709.54     15.82 o 
  -5   9  15        3.31        2.24      1.83 o 
  -3   9  15     1215.24     1174.84     22.35 o 
  -1   9  15      342.24      346.02     13.32 o 
   1   9  15       69.99       58.29      4.94 o 
  -4  10  15       43.39       44.17      6.16 o 
  -2  10  15     6238.98     6710.38    231.14 o 
   0  10  15       43.38       40.64      4.44 o 
  -6   0  16     2277.39     2244.18     37.07 o 
  -4   0  16      855.57      925.13     21.27 o 
  -2   0  16       62.94       59.20      5.58 o 
   0   0  16     7952.27     8553.92    173.38 o 
   2   0  16      759.26      861.16     30.02 o 
  -7   1  16     3386.73     3167.13     36.33 o 
  -5   1  16      200.63      226.32      9.31 o 
  -3   1  16       90.77       98.33      5.50 o 
  -1   1  16      340.60      376.52     10.53 o 
   1   1  16     7766.12     8175.78    113.26 o 
   3   1  16        2.82        7.93      3.17 o 
  -8   2  16      280.40      244.45     11.94 o 
  -6   2  16      198.02      209.83     11.30 o 
  -4   2  16      314.19      338.01     11.51 o 
  -2   2  16      655.49      700.06     23.61 o 
   0   2  16       26.20       39.36      4.68 o 
   2   2  16      107.77      123.35      8.57 o 
  -7   3  16      793.67      821.59     43.63 o 
  -5   3  16       47.09       58.85      7.06 o 
  -3   3  16     2180.61     2225.02     51.85 o 
  -1   3  16      162.00      184.24      8.19 o 
   1   3  16       16.66       18.50      3.09 o 
  -6   4  16        0.83        4.22      2.48 o 
  -4   4  16       96.03       91.35      6.97 o 
  -2   4  16      483.84      503.52     14.97 o 
   0   4  16        6.97        6.04      2.41 o 
   2   4  16      746.52      788.23     18.52 o 
  -7   5  16      432.85      438.69     12.71 o 
  -5   5  16      115.53      153.38     14.59 o 
  -3   5  16     1146.25     1163.45     27.66 o 
  -1   5  16      969.18      993.24     24.92 o 
   1   5  16       28.45       28.05      3.42 o 
  -6   6  16      263.91      245.05     17.53 o 
  -4   6  16     1098.64     1099.38     31.71 o 
  -2   6  16        4.57        2.87      1.57 o 
   0   6  16      421.79      412.56     12.40 o 
  -5   7  16      263.25      276.18     13.00 o 
  -3   7  16       31.96       31.23      4.12 o 
  -1   7  16      362.40      377.77     13.19 o 
   1   7  16      210.54      219.20      7.15 o 
  -4   8  16       31.94       36.80      4.12 o 
  -2   8  16      863.52      858.75     17.91 o 
   0   8  16      666.79      716.19     16.59 o 
  -1   9  16       67.45       68.38      6.37 o 
  -7   1  17      295.79      348.98     15.49 o 
  -5   1  17      457.85      536.99     30.51 o 
  -3   1  17      324.76      406.27     14.16 o 
  -1   1  17      380.38      475.12     13.26 o 
   1   1  17      691.05      872.68     28.68 o 
  -6   2  17        2.36       15.29      3.42 o 
  -4   2  17       19.87       40.96      4.49 o 
  -2   2  17      316.73      340.13     24.93 o 
   0   2  17       76.68       86.61      7.43 o 
  -5   3  17      606.43      656.63     54.54 o 
  -3   3  17     1487.64     1542.89     33.59 o 
  -1   3  17        8.40       12.21      3.75 o 
   1   3  17      565.25      624.70     25.34 o 
  -6   4  17       21.82       42.04      4.35 o 
  -4   4  17      851.60      851.00     17.78 o 
  -2   4  17      217.56      248.61      9.73 o 
   0   4  17        7.16       10.19      2.40 o 
  -5   5  17      194.35      209.27     13.93 o 
  -3   5  17      321.88      362.89     13.13 o 
  -1   5  17       47.92       47.88      4.31 o 
  -4   6  17       74.55       85.66      9.10 o 
  -2   6  17      347.89      370.79     16.90 o 
  -2   2  18       55.40       64.83      7.32 o 
  -3   3  18      148.96      150.33     10.70 o 
                                                 
